# Supplementary material for: Genome Plasticity of agr-Defective Staphylococcus aureus during Clinical Infection
Source: Infect Immun. 2018 Sep 21;86(10):e00331-18. doi: 10.1128/IAI.00331-18 (PMC6204747; doi:10.1128/IAI.00331-18)
Supplement: Supplemental file 2 [file zii999092558s2.xlsx]

## Sheet: Table S1
Table S1. Isolate information and whole-genome assembly statistics
	Patient ID a)	spa type	agr group	Hospital department	Unit/ward	Focus	Isolate IDa)	Source	spa type	MLST	δ-hemolysin	agr mutation	Chr length (bp)	Plasmid length (bp)	Ilummina - % reads mapped	Illumina- Mean read coverage	Illumina - Bases corrected	Study number	Genbank Name	Genbank Name-plasmids	aacA-aphD (GENT)*	blaZ (AMP, PCN)*	Plasmid blaZ (AMP, PCN)*	dfrB (TMP-SMX)*	ermA (CL)*	gyrA (CIP)*	mecA (MET)*	parC (LEV)*	tetK (TET)*	Plasmid tetK (TET)*	tetM (TET)*
Cases	53	363	1	Medicine	ICU	Catheter	54	Blood	363	8	-	g1133a/Gly>Asp at aa 378 in AgrCd	2768276	n/a	99.7628	352.87	4	PS00088.1A	MSHS PS00088.1A	n/a
	53						164	Nares	363	8	+		2807646	23160	99.8265	341.242	137	PS00089.1A	MSHS PS00089.1A	MSHS pPS00089.1A.1
	60	385	2	Medicine	Oncology	Blood cancer	61	Blood	385	228	-	c136t/Gln>Stop at aa 46 in AgrA	2911744	n/a	99.8399	345.23	3	PS00090.1A	MSHS PS00090.1A	n/a	+				++	+	+	+
	60						191	Nares	385	228	+		2911744	n/a	99.6998	299.952	38	PS00091.1A	MSHS PS00091.1A	n/a	+				++	+	+	+
	73	33	3	Surgery	Unknown	Wound	85	Blood	33	30	-	t224a/Ile>Asn at aa 75 in AgrAd	2806113	n/a	99.754	311.545	14	PS00093.1A	MSHS PS00093.1A	n/a
	73						277	Nares	33	30	+		2805047	n/a	99.6225	446.755	44	PS00094.1A	MSHS PS00094.1A	n/a
	117	44	3	Medicine	Medicine	Pneumonia	143	Blood	44	30	-	c455a, 955-985 (-30 bp)/Thr>Asn at aa 152 in AgrCc	2813908	n/a	99.6662	364.838	51	PS00073.1A	MSHS PS00073.1A	n/a		+
	117						466	Nares	44	30	+		2813964	n/a	99.8434	254.791	51	PS00075.1A	MSHS PS00075.1A	n/a		+
	117						468	Focus (CSF)	44	30	+		2813963	n/a	99.8436	319.467	16	PS00074.1A	MSHS PS00074.1A	n/a		+
	135	53	1	Dermatology	Medicine	SSTI	165	Blood	53	254	-	121-IS256/Frameshift-truncated AgrC	2892907	n/a	99.9087	302.118	61	PS00076.1A	MSHS PS00076.1A	n/a	+			++		+	+	+	+		+
	135						545	Nares	53	254	+		2935463	26240	99.7906	259.602	104	PS00078.1A	MSHS PS00078.1A	MSHS pPS00078.1A.1	+		+	++		+	+	+	+		+
	135						546	Focus (Wound swab)	53	254	-	121-IS256/Frameshift-truncated AgrC	2892914	27573	99.7829	323.397	54	PS00077.1A	MSHS PS00077.1A	MSHS pPS00077.1A.1	+		+	++		+	+	+	+		+
Controls	35	1382	4	Medicine	ICU	Pneumonia	27	Blood	1382	121	+		2814328	n/a	99.8245	316.576	56	PS00084.1A	MSHS PS00084.1A	n/a		+
	35						78	Nares	1382	121	+		2814270	39353	99.6453	363.619	47	PS00085.1A	MSHS PS00085.1A	MSHS pPS00085.1A.1		+
	36						28	Blood	363	8	+		2823570	16944, 1266	99.4	119.48	23	PS00026.1A	MSHS PS00026.1A	MSHS pPS00026.1A.1, MSHS pPS00026.1A.2		+
	36						82	Nares	363	8	+		2823570	15396, 1266	90.5	372.474	17	PS00051.1A	MSHS PS00051.1A	MSHS pPS00051.1A.1, MSHS pPS00051.1A.2		+
	45	21	2	Medicine	ICU	Endocarditis	45	Blood	21	15	+		2730989	20730	99.8389	294.334	53	PS00086.1A	MSHS PS00086.1A	MSHS pPS00086.1A.1			+
	45						135	Nares	21	15	+		2730989	20730	99.7896	456.838	137	PS00087.1A	MSHS PS00087.1A	MSHS pPS00087.1A.1			+
	63						199	Blood	363	-	+		2875880	18320, 2241	99.14	307.833	49	PS00120.1A	MSHS PS00120.1A	MSHS pPS00120.1A.1, MSHS pPS00120.1A.2		+								+
	63						65	Nares	363	-	+		2875880	18320, 2241	99.17	261.399	159	PS00119.1A	MSHS PS00119.1A	MSHS pPS00119.1A.1, MSHS pPS00119.1A.2		+								+
	108	464	1	Medicine	Oncology	Osteomyelitis	128	Blood	464	121	+		2824816	n/a	99.7872	335.223	126	PS00069.1A	MSHS PS00069.1A	n/a
	108						422	Nares	464	121	+		2824814	n/a	99.7216	322.78	63	PS00070.1A	MSHS PS00070.1A	n/a
	152	230	2	Surgery	Medicine	SSTI	187	Blood	230	228	+		2913163	n/a	99.6445	303.151	11	PS00079.1A	MSHS PS00079.1A	n/a	+				++	+	+	+
	152						628	Nares	230	228	+		2913163	n/a	99.4262	407.422	55	PS00081.1A	MSHS PS00081.1A	n/a	+				++	+	+	+
	152						629	Focus (Wound swab)	230	228	+		2913334	n/a	99.7291	324.506	94	PS00080.1A	MSHS PS00080.1A	n/a	+				++	+	+	+
	158	230	2	Medicine	Medicine	Catheter	196	Blood	230	228	+		2911773	n/a	99.8563	351.036	4	PS00082.1A	MSHS PS00082.1A	n/a	+				++	+	+	+
	158						651	Nares	230	228	+		2911773	n/a	99.8084	300.058	12	PS00083.1A	MSHS PS00083.1A	n/a	+				++	+	+	+
	n/a						MOZ66	Nares	363	8	+		2846583	n/a	98.62	225.348	265	PS00121.1A	MSHS PS00121.1A	n/a		+
	a) Patient and Isolate IDs correspond to those used by Smyth et al., 2012 Journal of Infectious Diseases, except for isolate MOZ66 that was not part of the original study.
	b) *Notes: Variant/Gene (Antibiotic)
	c) GENT=Gentamicin; AMP=Ampicillin; PCN=Penicillin;TMP-SMX: trimethoprim-sulfamethoxazole; CL=Clindamycin; CIP=Cipro; MET=methicillin; LEV=levofloxacin; TET=tetracycline; + denotes copy number

## Sheet: Sheet2
Strain no.	Source	δ-hemolysin	Circularized?	contigs	contigs
128	Blood	+	No	4	unitig_0|quiver|quiver 19215 0.326567785584179				unitig_1|quiver|quiver 538895 0.325697956002561				unitig_2|quiver|quiver 2306065 0.329880554104069					unitig_3|quiver|quiver 5137 0.313801829861787
78	Nares	+	Yes	2	unitig_2|quiver_circ|quiver 39353 0.277513785480141
