# Supplementary material for: Genome Plasticity of agr-Defective Staphylococcus aureus during Clinical Infection
Source: Infect Immun. 2018 Sep 21;86(10):e00331-18. doi: 10.1128/IAI.00331-18 (PMC6204747; doi:10.1128/IAI.00331-18)
Supplement: Supplemental file 3 [file zii999092558s3.xlsx]

## Sheet: Table S2
Table S2. Genes affected by variants within patient isolates.
gene	inference	homologs	gene ontology	pt035/Blood	pt045/Blood	pt108/Blood	pt152/Blood	pt152/Focus	pt158/Blood	pt053/Blood	pt060/Blood	pt073/Blood	pt117/Blood	pt117/Focus	pt135/Blood	pt135/Focus	pt035/Blood	pt063/Blood
scn	Q2FWV6	none	Virulence, Disease and Defense	present	present	present	present	present	present	full_del	present	present	present	present	present	present	present	present
pt035/Blood.P_00143	none	none	none	nonsyn_ref	present	present	gene absent	gene absent	gene absent	present	gene absent	present	present	present	present	present	present	present
yciC	P94400	none	none	present	present	insertion_query	present	present	present	present	present	present	present	present	present	present	present	present
aspS	P67015	none	Protein Metabolism	present	present	present	present	present	present	nonsyn_query	present	present	present	present	present	present	present	present
qacC	P14319	none	none	gene absent	gene absent	gene absent	gene absent	gene absent	gene absent	gene absent	gene absent	gene absent	gene absent	gene absent	full_del	present	gene absent	present
pt135/Nares.P_00013	PF00665	none	none	gene absent	gene absent	gene absent	gene absent	gene absent	gene absent	gene absent	gene absent	gene absent	gene absent	gene absent	full_del	gene absent	gene absent	present
pt053/Blood.P_01635	PF02384	pt073/Blood.P_01616,pt158/Blood.P_01223,pt108/Blood.P_01643,pt045/Blood.P_01625,pt035/Blood.P_01633,pt117/Focus.P_01608,pt152/Blood.P_01459,pt152/Focus.P_01460,pt117/Blood.P_01608,pt135/Focus.P_01682,pt060/Blood.P_01224,pt135/Blood.P_01682	none	present	present	present	present	present	present	nonsyn_query	present	present	present	present	present	present	present	present
lacB	P65647	none	Carbohydrates	present	present	present	present	present	present	nonsyn_query	present	present	present	present	present	present	present	present
crtN	Q7A3E2	none	none	present	present	present	present	present	present	present	nonsyn_ref	present	present	present	present	present	present	present
fnbA	P14738	none	Virulence, Disease and Defense	present	present	present	present	present	present	nonsyn_ref	present	present	present	present	present	present	present	present
crtP	Q2FV57	none	none	present	present	present	present	present	present	present	present	nonsyn_ref	present	present	present	present	present	present
pt053/Blood.P_01386	PF03354	pt045/Blood.P_01377,pt035/Blood.P_00303,pt135/Focus.P_01910,pt135/Blood.P_01910	Phages, Prophages, Transposable elements, Plasmids	present	present	gene absent	gene absent	gene absent	gene absent	nonsyn_amb	gene absent	gene absent	gene absent	gene absent	present	present	present	present
ohrR	O34777	none	none	gene absent	gene absent	gene absent	gene absent	gene absent	gene absent	full_del	gene absent	gene absent	gene absent	gene absent	gene absent	gene absent	gene absent	gene absent
pt117/Focus.P_02387	none	pt073/Blood.P_02377,pt158/Blood.P_02462,pt108/Blood.P_02389,pt045/Blood.P_02296,pt053/Blood.P_02318,pt035/Blood.P_02382,pt152/Blood.P_00220,pt152/Focus.P_00222,pt117/Blood.P_02387,pt135/Focus.P_02439,pt060/Blood.P_02463,pt135/Blood.P_02438	none	present	present	present	present	present	present	present	present	present	present	nonsyn_query	present	present	present	present
mpr	P39790	none	Virulence, Disease and Defense	present	gene absent	present	present	partial_del	present	gene absent	present	gene absent	gene absent	gene absent	gene absent	gene absent	gene absent	gene absent
racA	none	none	none	gene absent	gene absent	gene absent	present	present	present	full_del	present	gene absent	gene absent	gene absent	gene absent	gene absent	gene absent	present
pt053/Nares.P_01908	PF05135	pt108/Blood.P_01929,pt035/Blood.P_01927	none	present	gene absent	present	gene absent	gene absent	gene absent	full_del	gene absent	gene absent	gene absent	gene absent	gene absent	gene absent	present	gene absent
pt135/Nares.P_00015	none	pt135/Focus.P_02752	none	gene absent	gene absent	gene absent	gene absent	gene absent	gene absent	gene absent	gene absent	gene absent	gene absent	gene absent	full_del	present	gene absent	gene absent
atpE	P00845	none	none	present	present	present	present	present	nonsyn_query	present	present	present	present	present	present	present	present	present
hemH	P64125	none	Cofactors, Vitamins, Prosthetic Groups, Pigments	present	present	present	present	present	present	present	present	syn_ref	present	present	present	present	present	present
norG	Q2G1P1	none	Amino Acids and Derivatives	present	gene absent	present	present	present	present	present	present	present	present	present	full_del	present	present	present
pt135/Nares.P_01122	PF06605	pt135/Nares.P_01122,pt158/Blood.P_01814,pt108/Blood.P_00792,pt152/Blood.P_00867,pt152/Focus.P_00869,pt060/Blood.P_01815	none	gene absent	gene absent	present	present	present	present	gene absent	present	gene absent	gene absent	gene absent	full_del	full_del	gene absent	gene absent
pt135/Nares.P_01123	none	pt135/Nares.P_01123,pt158/Blood.P_01813,pt108/Blood.P_00793,pt152/Blood.P_00868,pt152/Focus.P_00870,pt060/Blood.P_01814	none	gene absent	gene absent	present	present	present	present	gene absent	present	gene absent	gene absent	gene absent	full_del	full_del	gene absent	present
pt135/Nares.P_01120	PF04513	pt135/Nares.P_01120,pt108/Blood.P_00790	none	gene absent	gene absent	present	gene absent	gene absent	gene absent	gene absent	gene absent	gene absent	gene absent	gene absent	full_del	full_del	gene absent	gene absent
pt135/Nares.P_01121	PF05709	pt135/Nares.P_01121,pt108/Blood.P_00791	none	gene absent	gene absent	present	gene absent	gene absent	gene absent	gene absent	gene absent	gene absent	gene absent	gene absent	full_del	full_del	gene absent	gene absent
pt135/Nares.P_01126	none	pt135/Nares.P_01126,pt158/Blood.P_01810,pt108/Blood.P_00796,pt152/Blood.P_00871,pt152/Focus.P_00873,pt060/Blood.P_01811	none	gene absent	gene absent	present	present	present	present	gene absent	present	gene absent	gene absent	gene absent	full_del	full_del	gene absent	present
pt135/Nares.P_01127	none	pt135/Nares.P_01127,pt158/Blood.P_01809,pt152/Blood.P_00872,pt152/Focus.P_00874,pt060/Blood.P_01810	none	gene absent	gene absent	gene absent	present	present	present	gene absent	present	gene absent	gene absent	gene absent	full_del	full_del	gene absent	present
pt135/Nares.P_01124	none	pt135/Nares.P_01124	none	gene absent	gene absent	gene absent	gene absent	gene absent	gene absent	gene absent	gene absent	gene absent	gene absent	gene absent	full_del	full_del	gene absent	present
pt135/Nares.P_01125	none	pt135/Nares.P_01125,pt158/Blood.P_01811,pt108/Blood.P_00795,pt152/Blood.P_00870,pt152/Focus.P_00872,pt060/Blood.P_01812	none	gene absent	gene absent	present	present	present	present	gene absent	present	gene absent	gene absent	gene absent	full_del	full_del	gene absent	present
nhaX	O07552	none	none	present	present	present	present	present	present	present	present	present	present	present	full_del	present	present	present
pt135/Nares.P_01129	PF12789	pt135/Nares.P_01129,pt158/Blood.P_01807,pt108/Blood.P_00799,pt152/Blood.P_00874,pt152/Focus.P_00876,pt060/Blood.P_01808	none	gene absent	gene absent	present	present	present	present	gene absent	present	gene absent	gene absent	gene absent	full_del	full_del	gene absent	present
pt135/Nares.P_00017	none	pt135/Focus.P_02754	none	gene absent	gene absent	gene absent	gene absent	gene absent	gene absent	gene absent	gene absent	gene absent	gene absent	gene absent	full_del	present	gene absent	gene absent
sigA	P0A0I8	none	RNA Metabolism	present	present	present	present	present	present	syn_query	present	present	present	present	present	present	present	present
entD	P20723	none	Phages, Prophages, Transposable elements, Plasmids	present	gene absent	present	present	present	present	full_del	present	present	present	present	gene absent	gene absent	gene absent	gene absent
entG	P0A0L8	none	none	present	gene absent	present	present	present	present	full_del	present	present	present	present	gene absent	gene absent	gene absent	gene absent
pt053/Nares.P_01916	PF01844	pt108/Blood.P_01937,pt035/Blood.P_01935	none	present	gene absent	present	gene absent	gene absent	gene absent	full_del	gene absent	gene absent	gene absent	gene absent	gene absent	gene absent	present	gene absent
pt053/Nares.P_01919	none	pt073/Blood.P_01915,pt158/Blood.P_00934,pt108/Blood.P_01940,pt035/Blood.P_01938,pt117/Focus.P_01841,pt152/Blood.P_01748,pt152/Focus.P_01749,pt117/Blood.P_01841,pt060/Blood.P_00935	none	present	gene absent	present	present	present	present	full_del	present	present	present	present	gene absent	gene absent	present	present
pt053/Nares.P_01918	none	pt108/Blood.P_01939	none	gene absent	gene absent	present	gene absent	gene absent	gene absent	full_del	gene absent	gene absent	gene absent	gene absent	gene absent	gene absent	present	gene absent
pt135/Nares.P_01873	none	pt135/Nares.P_01873	none	gene absent	gene absent	gene absent	gene absent	gene absent	gene absent	gene absent	gene absent	gene absent	gene absent	gene absent	partial_del	partial_del	present	present
pt053/Nares.P_02674	none	none	none	gene absent	gene absent	gene absent	gene absent	gene absent	gene absent	full_del	gene absent	gene absent	gene absent	gene absent	gene absent	gene absent	gene absent	gene absent
pt053/Nares.P_02671	PF01446	none	none	gene absent	gene absent	gene absent	gene absent	gene absent	gene absent	full_del	gene absent	gene absent	gene absent	gene absent	gene absent	gene absent	gene absent	present
pt053/Nares.P_02670	PF01446	none	none	gene absent	gene absent	gene absent	gene absent	gene absent	gene absent	full_del	gene absent	gene absent	gene absent	gene absent	gene absent	gene absent	gene absent	gene absent
pt053/Nares.P_02673	none	none	none	gene absent	gene absent	gene absent	gene absent	gene absent	gene absent	full_del	gene absent	gene absent	gene absent	gene absent	gene absent	gene absent	gene absent	gene absent
pt053/Nares.P_02672	none	none	none	gene absent	gene absent	gene absent	gene absent	gene absent	gene absent	full_del	gene absent	gene absent	gene absent	gene absent	gene absent	gene absent	gene absent	gene absent
pt035/Nares.P_02679	PF08708	none	none	full_del	gene absent	gene absent	gene absent	gene absent	gene absent	gene absent	gene absent	gene absent	gene absent	gene absent	gene absent	gene absent	gene absent	gene absent
pt035/Nares.P_02678	PF12844	none	none	full_del	gene absent	gene absent	gene absent	gene absent	gene absent	gene absent	gene absent	gene absent	gene absent	gene absent	gene absent	gene absent	gene absent	gene absent
pt035/Nares.P_02673	none	none	none	full_del	gene absent	gene absent	gene absent	gene absent	gene absent	gene absent	gene absent	gene absent	gene absent	gene absent	gene absent	gene absent	gene absent	gene absent
pt035/Nares.P_02672	none	none	none	full_del	gene absent	gene absent	gene absent	gene absent	gene absent	gene absent	gene absent	gene absent	gene absent	gene absent	gene absent	gene absent	gene absent	gene absent
pt035/Nares.P_02671	none	none	none	full_del	gene absent	gene absent	gene absent	gene absent	gene absent	gene absent	gene absent	gene absent	gene absent	gene absent	gene absent	gene absent	gene absent	gene absent
pt035/Nares.P_02670	none	none	none	full_del	gene absent	gene absent	gene absent	gene absent	gene absent	gene absent	gene absent	gene absent	gene absent	gene absent	gene absent	gene absent	gene absent	gene absent
pt035/Nares.P_02677	PF06970	none	none	full_del	gene absent	gene absent	gene absent	gene absent	gene absent	gene absent	gene absent	gene absent	gene absent	gene absent	gene absent	gene absent	gene absent	gene absent
pt035/Nares.P_02675	none	none	none	full_del	gene absent	gene absent	gene absent	gene absent	gene absent	gene absent	gene absent	gene absent	gene absent	gene absent	gene absent	gene absent	gene absent	gene absent
pt035/Nares.P_02674	none	none	none	full_del	gene absent	gene absent	gene absent	gene absent	gene absent	gene absent	gene absent	gene absent	gene absent	gene absent	gene absent	gene absent	gene absent	gene absent
pt135/Blood.P_01768	PF11611	pt135/Focus.P_01768,pt073/Blood.P_01704,pt158/Blood.P_01141,pt108/Blood.P_01728,pt045/Blood.P_01711,pt053/Blood.P_01721,pt035/Blood.P_01718,pt117/Focus.P_01696,pt152/Blood.P_01541,pt152/Focus.P_01542,pt117/Blood.P_01696,pt060/Blood.P_01142	none	present	present	present	present	present	present	present	present	present	present	present	nonsyn_ref	nonsyn_ref	present	present
epsF	P45780	none	none	present	present	present	present	present	present	nonsyn_ref	present	present	present	present	present	present	gene absent	present
pt073/Blood.P_00635	PF06970	none	none	gene absent	gene absent	gene absent	gene absent	gene absent	gene absent	gene absent	gene absent	partial_ins	gene absent	gene absent	gene absent	gene absent	gene absent	gene absent
pt152/Focus.P_00055	none	none	none	gene absent	gene absent	gene absent	gene absent	partial_ins	gene absent	gene absent	gene absent	gene absent	gene absent	gene absent	gene absent	gene absent	present	present
deoB	P99100	none	Carbohydrates	present	present	present	present	present	present	nonsyn_query	present	present	present	present	present	present	present	present
thrS	Q8NW68	none	none	present	present	present	present	present	present	deletion_query	present	present	present	present	present	present	present	present
pt053/Nares.P_01920	PF06116	pt073/Blood.P_01916,pt158/Blood.P_00933,pt108/Blood.P_01941,pt045/Blood.P_01385,pt035/Blood.P_00294,pt117/Focus.P_01844,pt152/Blood.P_01749,pt152/Focus.P_01750,pt117/Blood.P_01844,pt060/Blood.P_00934	none	present	present	present	present	present	present	full_del	present	present	present	present	gene absent	gene absent	present	present
pt053/Nares.P_01921	none	pt158/Blood.P_00932,pt152/Blood.P_01750,pt152/Focus.P_01751,pt060/Blood.P_00933	none	gene absent	gene absent	gene absent	present	present	present	full_del	present	gene absent	gene absent	gene absent	gene absent	gene absent	gene absent	present
xerC	P39776	none	RNA Metabolism	present	present	present	present	present	present	full_del	present	present	present	present	present	present	present	present
ltnA2	O87237	none	none	full_del	gene absent	gene absent	gene absent	gene absent	gene absent	gene absent	gene absent	gene absent	gene absent	gene absent	gene absent	gene absent	gene absent	gene absent
sdrC	Q7A781	none	none	present	present	present	present	present	present	present	present	nonsyn_ref	present	present	present	present	present	present
sdrE	Q99W46	none	Cell Wall and Capsule	gene absent	present	gene absent	present	present	present	syn_amb,syn_query,partial_del	present	gene absent	gene absent	gene absent	gene absent	gene absent	present	present
sdrD	Q2G0L4	none	Virulence, Disease and Defense	present	present	present	present	present	present	syn_amb,nonsyn_amb,partial_ins	present	present	present	present	present	present	present	gene absent
malL	P29094	none	none	present	present	present	present	present	nonsyn_ref	present	present	nonsyn_ref	present	present	present	present	present	present
pepF1	P54124	none	Phosphorus Metabolism	present	present	present	present	present	present	present	present	syn_ref	nonsyn_amb,partial_del	present	present	present	present	present
pt053/Nares.P_01927	none	pt035/Blood.P_00285	none	present	gene absent	gene absent	gene absent	gene absent	gene absent	full_del	gene absent	gene absent	gene absent	gene absent	gene absent	gene absent	gene absent	gene absent
thiE	P66919	none	Cofactors, Vitamins, Prosthetic Groups, Pigments	present	present	deletion_query	present	present	present	present	present	present	present	present	present	present	present	present
flr	A6QG57	none	Virulence, Disease and Defense	present	present	present	present	present	present	nonsyn_ref	present	gene absent	gene absent	gene absent	present	present	present	present
pt053/Blood.P_00814	Q99VE0	pt073/Blood.P_00824,pt158/Blood.P_02094,pt108/Blood.P_00828,pt045/Blood.P_00804,pt035/Blood.P_00828,pt117/Focus.P_00821,pt152/Blood.P_00588,pt152/Focus.P_00590,pt117/Blood.P_00821,pt135/Focus.P_00855,pt060/Blood.P_02095,pt135/Blood.P_00855	Respiration	present	present	present	present	present	present	nonsyn_query	present	present	present	present	present	present	present	present
pt053/Nares.P_01928	PF09643	none	none	gene absent	gene absent	gene absent	gene absent	gene absent	gene absent	full_del	gene absent	gene absent	gene absent	gene absent	gene absent	gene absent	gene absent	present
pt053/Nares.P_01929	none	none	none	gene absent	gene absent	gene absent	gene absent	gene absent	gene absent	full_del	gene absent	gene absent	gene absent	gene absent	gene absent	gene absent	gene absent	gene absent
pt053/Blood.P_01911	PF00881	pt073/Blood.P_01962,pt158/Blood.P_00888,pt108/Blood.P_01992,pt045/Blood.P_01900,pt035/Blood.P_01986,pt117/Focus.P_01974,pt152/Blood.P_01794,pt152/Focus.P_01795,pt117/Blood.P_01974,pt135/Focus.P_02028,pt060/Blood.P_00889,pt135/Blood.P_02027	none	present	present	present	present	present	present	nonsyn_query	present	present	present	present	present	present	present	present
pt053/Blood.P_01910	none	pt158/Blood.P_00889,pt152/Blood.P_01793,pt152/Focus.P_01794,pt135/Focus.P_02027,pt060/Blood.P_00890,pt135/Blood.P_02026	none	gene absent	gene absent	gene absent	present	present	present	syn_query	present	gene absent	gene absent	gene absent	present	present	present	present
pt053/Nares.P_01922	none	none	none	gene absent	gene absent	gene absent	gene absent	gene absent	gene absent	full_del	gene absent	gene absent	gene absent	gene absent	gene absent	gene absent	present	gene absent
pt053/Nares.P_01923	PF08761	pt108/Blood.P_00771,pt045/Blood.P_01387,pt035/Blood.P_01941	none	present	present	present	gene absent	gene absent	gene absent	full_del	gene absent	gene absent	gene absent	gene absent	gene absent	gene absent	present	present
pt053/Nares.P_01924	none	none	none	gene absent	gene absent	gene absent	gene absent	gene absent	gene absent	full_del	gene absent	gene absent	gene absent	gene absent	gene absent	gene absent	present	gene absent
pt053/Nares.P_01925	none	none	none	gene absent	gene absent	gene absent	gene absent	gene absent	gene absent	full_del	gene absent	gene absent	gene absent	gene absent	gene absent	gene absent	present	gene absent
pt053/Nares.P_01926	none	pt135/Focus.P_01923,pt135/Blood.P_01923	none	gene absent	gene absent	gene absent	gene absent	gene absent	gene absent	full_del	gene absent	gene absent	gene absent	gene absent	present	present	present	present
pt053/Blood.P_01916	none	pt108/Blood.P_01996,pt035/Blood.P_01990	none	present	gene absent	present	gene absent	gene absent	gene absent	nonsyn_query	gene absent	gene absent	gene absent	gene absent	gene absent	gene absent	present	present
purH	P67544	none	Nucleosides and Nucleotides,Cofactors, Vitamins, Prosthetic Groups, Pigments	present	present	present	present	present	present	present	present	syn_ref	present	present	present	present	present	present
pt053/Blood.P_00887	PF02834	pt073/Blood.P_00906,pt158/Blood.P_01983,pt108/Blood.P_00901,pt045/Blood.P_00879,pt035/Blood.P_00902,pt117/Focus.P_00901,pt152/Blood.P_00699,pt152/Focus.P_00701,pt117/Blood.P_00901,pt135/Focus.P_00928,pt060/Blood.P_01984,pt135/Blood.P_00928	RNA Metabolism	present	present	present	present	present	present	nonsyn_query	present	present	present	present	present	present	present	present
rodA	P39604	none	Cell Wall and Capsule	present	present	present	present	present	present	syn_query	present	present	present	present	present	present	present	present
hom	P08499	none	Amino Acids and Derivatives	present	present	present	present	present	present	nonsyn_query	present	present	present	present	present	present	present	present
pt135/Nares.P_00018	none	pt135/Focus.P_02758	none	gene absent	gene absent	gene absent	gene absent	gene absent	gene absent	gene absent	gene absent	gene absent	gene absent	gene absent	full_del	present	gene absent	gene absent
pt053/Nares.P_01955	none	pt073/Blood.P_01947,pt158/Blood.P_00902,pt108/Blood.P_01975,pt035/Blood.P_00261,pt152/Blood.P_01780,pt152/Focus.P_01781,pt135/Focus.P_01468,pt060/Blood.P_00903,pt135/Blood.P_01468	none	present	gene absent	present	present	present	present	full_del	present	present	gene absent	gene absent	present	present	present	present
pt135/Nares.P_00010	PF00665	pt135/Nares.P_00022,pt135/Focus.P_02747,pt135/Focus.P_02750,pt158/Blood.P_02027,pt152/Blood.P_00664,pt152/Focus.P_00666,pt060/Blood.P_02028	none	gene absent	gene absent	gene absent	present	present	present	gene absent	present	gene absent	gene absent	gene absent	full_del	nonsyn_amb,insertion_query	gene absent	present
pt053/Nares.P_01910	PF05065	pt108/Blood.P_01931,pt035/Blood.P_01929	none	present	gene absent	present	gene absent	gene absent	gene absent	full_del	gene absent	gene absent	gene absent	gene absent	gene absent	gene absent	present	gene absent
pt053/Nares.P_01956	none	pt108/Blood.P_01976,pt045/Blood.P_01413,pt035/Blood.P_01970,pt135/Focus.P_01469,pt135/Blood.P_01469	none	present	present	present	gene absent	gene absent	gene absent	full_del	gene absent	gene absent	gene absent	gene absent	present	present	present	present
pt053/Nares.P_01951	none	pt108/Blood.P_01971	none	gene absent	gene absent	present	gene absent	gene absent	gene absent	full_del	gene absent	gene absent	gene absent	gene absent	gene absent	gene absent	gene absent	present
pt053/Nares.P_01950	PF03374	pt135/Nares.P_01075,pt135/Nares.P_01075,pt158/Blood.P_00911,pt117/Focus.P_01867,pt152/Blood.P_01771,pt152/Focus.P_01772,pt117/Blood.P_01867,pt060/Blood.P_00912	none	gene absent	gene absent	gene absent	present	present	present	full_del	present	gene absent	present	present	full_del	full_del	gene absent	gene absent
pt053/Nares.P_01953	none	pt108/Blood.P_01973	none	gene absent	gene absent	present	gene absent	gene absent	gene absent	full_del	gene absent	gene absent	gene absent	gene absent	gene absent	gene absent	gene absent	gene absent
pt053/Nares.P_01952	none	pt108/Blood.P_01972	none	gene absent	gene absent	present	gene absent	gene absent	gene absent	full_del	gene absent	gene absent	gene absent	gene absent	gene absent	gene absent	gene absent	present
gcvPB	P99168	none	Amino Acids and Derivatives	present	present	present	present	present	present	syn_query	present	present	present	present	present	present	present	present
ilvD	P51785	none	Miscellaneous,Cell Wall and Capsule	present	present	present	present	present	present	present	present	nonsyn_query	present	present	present	present	present	present
hfq	O31796	none	RNA Metabolism	present	present	present	present	present	present	nonsyn_query	present	present	present	present	present	present	present	present
arcD	P18275	none	Amino Acids and Derivatives	present	present	present	present	present	present	nonsyn_query	present	present	present	present	present	present	present	present
pt135/Nares.P_00791	none	pt135/Nares.P_00791	none	gene absent	gene absent	gene absent	gene absent	gene absent	gene absent	gene absent	gene absent	gene absent	gene absent	gene absent	partial_del	partial_del	gene absent	gene absent
emrY	P52600	none	Miscellaneous	present	present	present	gene absent	present	gene absent	nonsyn_ref	gene absent	present	present	present	present	present	present	present
emrB	P0AEJ0	none	Sulfur Metabolism	present	present	present	present	present	present	syn_ref	present	present	present	present	present	present	present	present
ruvB	P66758	none	RNA Metabolism,Miscellaneous	present	present	present	syn_ref	syn_ref	present	present	present	present	present	present	present	present	present	present
uvrC	Q5KWH6	none	Respiration	present	present	present	present	present	present	nonsyn_query	present	present	present	present	present	present	present	present
uvrB	P67425	none	DNA Metabolism	present	present	present	present	present	present	nonsyn_query	present	present	present	present	present	present	present	present
panE	P0A9J4	none	Cofactors, Vitamins, Prosthetic Groups, Pigments	present	present	present	present	present	present	nonsyn_ref	present	present	present	present	present	present	present	present
cls	P63801	none	none	present	present	present	present	present	present	nonsyn_query	present	present	present	present	present	present	present	present
pt053/Nares.P_01917	none	pt108/Blood.P_01938,pt035/Blood.P_01936	none	present	gene absent	present	gene absent	gene absent	gene absent	full_del	gene absent	gene absent	gene absent	gene absent	gene absent	gene absent	present	gene absent
pt135/Nares.P_00011	Q55940	pt135/Focus.P_02748	none	gene absent	gene absent	gene absent	gene absent	gene absent	gene absent	gene absent	gene absent	gene absent	gene absent	gene absent	full_del	present	gene absent	gene absent
pt053/Nares.P_01954	none	pt108/Blood.P_01974	none	gene absent	gene absent	present	gene absent	gene absent	gene absent	full_del	gene absent	gene absent	gene absent	gene absent	gene absent	gene absent	gene absent	gene absent
pt053/Nares.P_01179	none	pt073/Blood.P_01231,pt117/Focus.P_01225,pt117/Blood.P_01225	none	gene absent	gene absent	gene absent	gene absent	gene absent	gene absent	full_del	gene absent	present	present	present	gene absent	gene absent	present	present
pt053/Nares.P_01178	PF04233	pt135/Focus.P_01228,pt135/Blood.P_01228	none	gene absent	gene absent	gene absent	gene absent	gene absent	gene absent	partial_del	gene absent	gene absent	gene absent	gene absent	present	present	present	present
pt053/Nares.P_01957	none	pt108/Blood.P_01977,pt045/Blood.P_01414,pt035/Blood.P_01971,pt135/Focus.P_01470,pt135/Blood.P_01470	none	present	present	present	gene absent	gene absent	gene absent	full_del	gene absent	gene absent	gene absent	gene absent	present	present	present	present
pt053/Blood.P_00242	none	pt158/Blood.P_00269,pt108/Blood.P_00236,pt045/Blood.P_00248,pt035/Blood.P_00235,pt152/Blood.P_02413,pt152/Focus.P_02414,pt135/Focus.P_00280,pt060/Blood.P_00269,pt135/Blood.P_00280	none	present	present	present	present	present	present	full_ins	present	gene absent	gene absent	gene absent	present	present	gene absent	present
pt053/Blood.P_00243	none	pt073/Blood.P_00235,pt158/Blood.P_00270,pt045/Blood.P_00249,pt117/Focus.P_00235,pt152/Blood.P_02412,pt152/Focus.P_02413,pt117/Blood.P_00235,pt135/Focus.P_00281,pt060/Blood.P_00270,pt135/Blood.P_00281	none	gene absent	present	gene absent	present	present	present	full_ins	present	present	present	present	present	present	gene absent	present
pt053/Blood.P_00241	none	pt053/Blood.P_00241,pt053/Blood.P_00241,pt053/Blood.P_00249,pt053/Blood.P_00249,pt053/Blood.P_00249,pt053/Blood.P_00249,pt053/Blood.P_00249,pt053/Blood.P_00249,pt053/Blood.P_00249,pt053/Blood.P_00249,pt053/Blood.P_00249,pt053/Blood.P_00249,pt053/Blood.P_00249,pt053/Blood.P_00249,pt053/Blood.P_00249,pt053/Blood.P_00249,pt053/Blood.P_00249,pt053/Blood.P_00249,pt053/Blood.P_00249,pt053/Blood.P_00249…	none	present	present	present	present	present	present	nonsyn_amb,syn_amb,syn_ref,nonsyn_ref,partial_ins	present	gene absent	gene absent	gene absent	present	present	present	present
pt053/Blood.P_00246	none	pt135/Focus.P_00284,pt135/Blood.P_00284	none	gene absent	gene absent	gene absent	gene absent	gene absent	gene absent	full_ins	gene absent	gene absent	gene absent	gene absent	present	present	gene absent	gene absent
pt053/Blood.P_02111	none	pt073/Blood.P_02159,pt158/Blood.P_02257,pt108/Blood.P_02184,pt045/Blood.P_02089,pt035/Blood.P_02177,pt117/Focus.P_02172,pt152/Blood.P_00425,pt152/Focus.P_00427,pt117/Blood.P_02172,pt135/Focus.P_02231,pt060/Blood.P_02258,pt135/Blood.P_02230	none	present	present	present	present	present	present	nonsyn_ref	present	present	present	present	present	present	present	present
mtnN	Q7A5B0	none	none	present	present	present	present	present	present	insertion_query	present	present	present	present	present	present	present	present
bin3	P20384	none	Virulence, Disease and Defense	gene absent	present	gene absent	present	present	present	full_del	present	present	present	present	full_del	present	present	gene absent
pt135/Nares.P_00016	PF06970	pt135/Focus.P_02753	none	gene absent	gene absent	gene absent	gene absent	gene absent	gene absent	gene absent	gene absent	gene absent	gene absent	gene absent	full_del	present	gene absent	gene absent
pt053/Blood.P_00851	PF07690	pt073/Blood.P_00863,pt158/Blood.P_02055,pt108/Blood.P_00866,pt045/Blood.P_00843,pt035/Blood.P_00867,pt117/Focus.P_00859,pt152/Blood.P_00627,pt152/Focus.P_00629,pt117/Blood.P_00859,pt135/Focus.P_00893,pt060/Blood.P_02056,pt135/Blood.P_00893	none	present	present	present	present	present	present	nonsyn_ref	present	present	present	present	present	present	present	present
dapA	Q6GH13	none	Amino Acids and Derivatives	present	present	present	present	present	present	present	present	syn_query	present	present	present	present	present	present
dapB	P63893	none	Amino Acids and Derivatives	present	present	present	present	present	present	syn_ref	present	present	present	present	present	present	present	present
hlb	P09978	none	Virulence, Disease and Defense	present	present	present	present	present	present	nonsyn_query,partial_del	present	present	present	present	present	present	present	present
smc	none	none	RNA Metabolism	present	present	present	present	present	present	nonsyn_query	present	present	present	present	present	present	present	present
pt053/Nares.P_01911	PF04586	pt108/Blood.P_01932,pt035/Blood.P_01930	none	present	gene absent	present	gene absent	gene absent	gene absent	full_del	gene absent	gene absent	gene absent	gene absent	gene absent	gene absent	present	gene absent
ycjS	P77503	none	Carbohydrates	present	present	present	present	present	present	nonsyn_query	present	present	present	present	present	present	present	present
pt053/Nares.P_01913	none	pt108/Blood.P_01934,pt035/Blood.P_01932	none	present	gene absent	present	gene absent	gene absent	gene absent	full_del	gene absent	gene absent	gene absent	gene absent	gene absent	gene absent	present	gene absent
pt053/Nares.P_01912	PF04860	pt108/Blood.P_01933,pt035/Blood.P_01931	none	present	gene absent	present	gene absent	gene absent	gene absent	full_del	gene absent	gene absent	gene absent	gene absent	gene absent	gene absent	present	gene absent
pt053/Nares.P_01915	PF05119	none	none	gene absent	gene absent	gene absent	gene absent	gene absent	gene absent	full_del	gene absent	gene absent	gene absent	gene absent	gene absent	gene absent	present	gene absent
pt053/Nares.P_01914	PF03354	pt108/Blood.P_01935,pt035/Blood.P_01933	none	present	gene absent	present	gene absent	gene absent	gene absent	full_del	gene absent	gene absent	gene absent	gene absent	gene absent	gene absent	present	gene absent
pt135/Nares.P_01119	none	pt135/Nares.P_01119,pt108/Blood.P_00789	none	gene absent	gene absent	present	gene absent	gene absent	gene absent	gene absent	gene absent	gene absent	gene absent	gene absent	full_del	full_del	gene absent	gene absent
pt135/Nares.P_01118	PF12363	pt135/Nares.P_01118,pt108/Blood.P_00788	none	gene absent	gene absent	present	gene absent	gene absent	gene absent	gene absent	gene absent	gene absent	gene absent	gene absent	full_del	full_del	gene absent	gene absent
pt135/Nares.P_01117	none	pt135/Nares.P_01117,pt108/Blood.P_00787	none	gene absent	gene absent	present	gene absent	gene absent	gene absent	gene absent	gene absent	gene absent	gene absent	gene absent	full_del	full_del	gene absent	gene absent
pt135/Nares.P_01116	none	pt135/Nares.P_01116,pt108/Blood.P_00786	none	gene absent	gene absent	present	gene absent	gene absent	gene absent	gene absent	gene absent	gene absent	gene absent	gene absent	full_del	full_del	gene absent	gene absent
pt135/Nares.P_01115	none	pt135/Nares.P_01115,pt108/Blood.P_00785	none	gene absent	gene absent	present	gene absent	gene absent	gene absent	gene absent	gene absent	gene absent	gene absent	gene absent	full_del	full_del	gene absent	gene absent
pt135/Nares.P_01114	none	pt135/Nares.P_01114,pt158/Blood.P_01823,pt108/Blood.P_00784,pt152/Blood.P_00858,pt152/Focus.P_00860,pt060/Blood.P_01824	none	gene absent	gene absent	present	present	present	present	gene absent	present	gene absent	gene absent	gene absent	full_del	full_del	gene absent	gene absent
pt135/Nares.P_01113	PF05135	pt135/Nares.P_01113,pt158/Blood.P_01824,pt108/Blood.P_00783,pt152/Blood.P_00857,pt152/Focus.P_00859,pt060/Blood.P_01825	none	gene absent	gene absent	present	present	present	present	gene absent	present	gene absent	gene absent	gene absent	full_del	full_del	gene absent	gene absent
pt135/Nares.P_01112	none	pt135/Nares.P_01112,pt108/Blood.P_00782	none	gene absent	gene absent	present	gene absent	gene absent	gene absent	gene absent	gene absent	gene absent	gene absent	gene absent	full_del	full_del	gene absent	gene absent
pt135/Nares.P_01111	none	pt135/Nares.P_01111,pt108/Blood.P_00781	none	gene absent	gene absent	present	gene absent	gene absent	gene absent	gene absent	gene absent	gene absent	gene absent	gene absent	full_del	full_del	gene absent	gene absent
pt135/Nares.P_01110	PF06810	pt135/Nares.P_01110,pt108/Blood.P_00780	none	gene absent	gene absent	present	gene absent	gene absent	gene absent	gene absent	gene absent	gene absent	gene absent	gene absent	full_del	full_del	gene absent	gene absent
asd	Q04797	none	Amino Acids and Derivatives	present	present	present	present	present	present	nonsyn_ref	present	present	present	present	present	present	present	present
ywaC	P39583	none	Virulence, Disease and Defense	present	present	present	present	present	present	nonsyn_query	present	present	present	present	present	present	present	present
recJ	P21893	none	Regulation and Cell signaling,Nucleosides and Nucleotides	present	present	present	present	present	present	syn_query	present	present	present	present	present	present	present	present
atl	O33635	none	Metabolism of Aromatic Compounds	present	present	present	present	present	present	nonsyn_ref,nonsyn_query	present	present	present	present	full_del	full_del	present	present
pt053/Blood.P_01592	none	pt073/Blood.P_01573,pt158/Blood.P_01264,pt108/Blood.P_01602,pt045/Blood.P_01584,pt035/Blood.P_01592,pt117/Focus.P_01566,pt152/Blood.P_01418,pt152/Focus.P_01419,pt117/Blood.P_01566,pt135/Focus.P_01639,pt060/Blood.P_01265,pt135/Blood.P_01639	Cofactors, Vitamins, Prosthetic Groups, Pigments	present	present	present	present	present	present	nonsyn_query	present	present	present	present	present	present	present	present
pt135/Nares.P_01068	none	pt135/Nares.P_01068,pt158/Blood.P_01869,pt117/Focus.P_01872,pt152/Blood.P_00812,pt152/Focus.P_00814,pt117/Blood.P_01872,pt060/Blood.P_01870	none	gene absent	gene absent	gene absent	present	present	present	gene absent	present	gene absent	present	present	full_del	full_del	gene absent	gene absent
carA	P99147	none	Nucleosides and Nucleotides	present	present	present	present	present	present	nonsyn_query	present	present	present	present	present	present	present	present
pt135/Nares.P_01067	none	pt135/Nares.P_01067	none	gene absent	gene absent	gene absent	gene absent	gene absent	gene absent	gene absent	gene absent	gene absent	gene absent	gene absent	full_del	full_del	gene absent	gene absent
clfB	Q6GDH2	none	Carbohydrates	present	present	present	present	present	present	syn_ref,syn_amb,nonsyn_ref,partial_ins	present	present	present	present	present	present	present	present
pt053/Blood.P_02384	none	pt073/Blood.P_02434,pt158/Blood.P_02531,pt108/Blood.P_02465,pt045/Blood.P_02361,pt035/Blood.P_02442,pt117/Focus.P_02444,pt152/Blood.P_02532,pt152/Focus.P_02534,pt117/Blood.P_02444,pt135/Focus.P_02511,pt060/Blood.P_02532,pt135/Blood.P_02510	none	present	present	present	present	present	present	nonsyn_ref	present	present	present	present	present	present	present	present
ytpA	O34705	none	Amino Acids and Derivatives,Respiration	present	present	present	present	present	present	present	present	nonsyn_ref	present	present	present	present	present	present
pt053/Blood.P_01507	none	pt073/Blood.P_01486,pt158/Blood.P_01356,pt108/Blood.P_01513,pt045/Blood.P_01499,pt035/Blood.P_01502,pt117/Focus.P_01479,pt152/Blood.P_01326,pt152/Focus.P_01327,pt117/Blood.P_01479,pt135/Focus.P_01554,pt060/Blood.P_01357,pt135/Blood.P_01554	none	present	present	present	present	present	present	nonsyn_ref_stop_gain	present	present	present	present	present	present	present	present
pt053/Nares.P_02668	PF06970	none	none	gene absent	gene absent	gene absent	gene absent	gene absent	gene absent	full_del	gene absent	gene absent	gene absent	gene absent	gene absent	gene absent	gene absent	present
pt053/Nares.P_02662	none	pt158/Blood.P_02032,pt152/Blood.P_00650,pt152/Focus.P_00652,pt060/Blood.P_02033	none	gene absent	gene absent	gene absent	present	present	present	full_del	present	gene absent	gene absent	gene absent	gene absent	gene absent	gene absent	gene absent
potB	P0AFK4	none	Amino Acids and Derivatives	present	present	present	present	present	present	nonsyn_query	present	present	present	present	present	present	present	present
pt053/Nares.P_02660	none	pt158/Blood.P_02028,pt152/Blood.P_00654,pt152/Focus.P_00656,pt060/Blood.P_02029	none	gene absent	gene absent	gene absent	present	present	present	full_del	present	gene absent	gene absent	gene absent	gene absent	gene absent	present	gene absent
pt053/Nares.P_02661	none	pt158/Blood.P_02029,pt152/Blood.P_00653,pt152/Focus.P_00655,pt060/Blood.P_02030	none	gene absent	gene absent	gene absent	present	present	present	full_del	present	gene absent	gene absent	gene absent	gene absent	gene absent	present	gene absent
pt035/Nares.P_02664	none	none	none	full_del	gene absent	gene absent	gene absent	gene absent	gene absent	gene absent	gene absent	gene absent	gene absent	gene absent	gene absent	gene absent	gene absent	gene absent
prmA	P0A0P5	none	RNA Metabolism,Stress Response	present	present	present	present	present	present	nonsyn_ref	present	present	present	present	present	present	present	present
pt035/Blood.P_01740	none	pt158/Blood.P_01116,pt108/Blood.P_01750,pt152/Blood.P_01566,pt152/Focus.P_01567,pt060/Blood.P_01117	none	nonsyn_ref	gene absent	present	present	present	present	gene absent	present	gene absent	gene absent	gene absent	gene absent	gene absent	gene absent	gene absent
pt053/Nares.P_01180	none	pt135/Focus.P_01231,pt135/Blood.P_01231	none	gene absent	gene absent	gene absent	gene absent	gene absent	gene absent	full_del	gene absent	gene absent	gene absent	gene absent	present	present	present	present
pt053/Nares.P_01182	none	pt073/Blood.P_01234,pt117/Focus.P_01228,pt117/Blood.P_01228,pt135/Focus.P_01233,pt135/Blood.P_01233	none	gene absent	gene absent	gene absent	gene absent	gene absent	gene absent	full_del	gene absent	present	present	present	present	present	present	present
pt035/Nares.P_02665	none	none	none	full_del	gene absent	gene absent	gene absent	gene absent	gene absent	gene absent	gene absent	gene absent	gene absent	gene absent	gene absent	gene absent	gene absent	gene absent
pt035/Nares.P_02666	PF08863	none	none	full_del	gene absent	gene absent	gene absent	gene absent	gene absent	gene absent	gene absent	gene absent	gene absent	gene absent	gene absent	gene absent	gene absent	gene absent
pt053/Nares.P_01181	none	pt073/Blood.P_01233,pt117/Focus.P_01227,pt117/Blood.P_01227,pt135/Focus.P_01232,pt135/Blood.P_01232	none	gene absent	gene absent	gene absent	gene absent	gene absent	gene absent	full_del	gene absent	present	present	present	present	present	present	present
pt035/Nares.P_02660	PF06970	none	none	full_del	gene absent	gene absent	gene absent	gene absent	gene absent	gene absent	gene absent	gene absent	gene absent	gene absent	gene absent	gene absent	gene absent	present
pt035/Nares.P_02661	none	none	none	full_del	gene absent	gene absent	gene absent	gene absent	gene absent	gene absent	gene absent	gene absent	gene absent	gene absent	gene absent	gene absent	present	present
pt035/Nares.P_02662	none	none	none	full_del	gene absent	gene absent	gene absent	gene absent	gene absent	gene absent	gene absent	gene absent	gene absent	gene absent	gene absent	gene absent	present	present
pt035/Nares.P_02663	P24121	none	none	full_del	gene absent	gene absent	gene absent	gene absent	gene absent	gene absent	gene absent	gene absent	gene absent	gene absent	gene absent	gene absent	gene absent	gene absent
pt035/Nares.P_02668	none	none	none	full_del	gene absent	gene absent	gene absent	gene absent	gene absent	gene absent	gene absent	gene absent	gene absent	gene absent	gene absent	gene absent	gene absent	gene absent
pt035/Nares.P_02669	none	none	none	full_del	gene absent	gene absent	gene absent	gene absent	gene absent	gene absent	gene absent	gene absent	gene absent	gene absent	gene absent	gene absent	gene absent	gene absent
agrA	P0A0I7	none	Carbohydrates	present	present	present	present	present	present	present	nonsyn_ref_stop_loss	nonsyn_query	present	present	present	present	present	present
oatA	Q7A3D6	none	Miscellaneous	present	present	present	present	present	present	syn_ref	present	present	present	present	present	present	present	present
serA	P0A544	none	Amino Acids and Derivatives	present	nonsyn_query	present	present	present	present	nonsyn_ref,nonsyn_query	present	present	present	present	present	present	present	present
pt035/Nares.P_02691	PF05147	none	none	full_del	gene absent	gene absent	gene absent	gene absent	gene absent	gene absent	gene absent	gene absent	gene absent	gene absent	gene absent	gene absent	gene absent	gene absent
pt053/Blood.P_02025	none	pt073/Blood.P_02078,pt158/Blood.P_02176,pt108/Blood.P_02106,pt045/Blood.P_02014,pt035/Blood.P_02099,pt117/Focus.P_02090,pt152/Blood.P_00506,pt152/Focus.P_00508,pt117/Blood.P_02090,pt135/Focus.P_02145,pt060/Blood.P_02177,pt135/Blood.P_02144	none	present	present	present	present	present	present	nonsyn_ref	present	present	present	present	present	present	present	present
pt135/Blood.P_01629	none	pt073/Blood.P_01563,pt158/Blood.P_01280,pt108/Blood.P_01589,pt045/Blood.P_01574,pt053/Blood.P_01582,pt035/Blood.P_01579,pt117/Focus.P_01556,pt152/Blood.P_01402,pt152/Focus.P_01403,pt117/Blood.P_01556,pt135/Focus.P_01629,pt060/Blood.P_01281	none	present	present	present	present	present	present	present	present	present	present	present	nonsyn_query	present	present	present
pt135/Blood.P_01622	none	pt135/Focus.P_01622,pt073/Blood.P_01556,pt158/Blood.P_01287,pt108/Blood.P_01582,pt045/Blood.P_01567,pt053/Blood.P_01575,pt035/Blood.P_01572,pt117/Focus.P_01549,pt152/Blood.P_01395,pt152/Focus.P_01396,pt117/Blood.P_01549,pt060/Blood.P_01288	none	present	present	present	present	present	present	present	present	present	present	present	nonsyn_ref	nonsyn_ref	present	present
ydfH	P0ACM2	none	Virulence, Disease and Defense	present	present	present	present	present	present	syn_ref	present	present	present	present	present	present	present	present
dnaC	P0AEF0	none	none	present	present	present	present	present	present	full_del	present	present	present	present	full_del	full_del	present	present
pt053/Blood.P_01134	P63333	pt073/Blood.P_01152,pt158/Blood.P_01666,pt108/Blood.P_01155,pt045/Blood.P_01126,pt035/Blood.P_01151,pt117/Focus.P_01146,pt152/Blood.P_01015,pt152/Focus.P_01017,pt117/Blood.P_01146,pt135/Focus.P_01174,pt060/Blood.P_01667,pt135/Blood.P_01174	none	present	present	present	present	present	present	nonsyn_query	present	present	present	present	present	present	present	present
sak	P68802	none	Phages, Prophages, Transposable elements, Plasmids	present	gene absent	present	present	present	present	full_del	present	present	gene absent	gene absent	gene absent	gene absent	present	present
miaA	P65354	none	Fatty Acids, Lipids, and Isoprenoids	present	present	present	present	present	present	nonsyn_query	present	present	present	present	present	present	present	present
alsS	Q04789	none	Carbohydrates	present	present	present	present	present	present	nonsyn_ref	present	present	present	present	present	present	present	present
pt108/Blood.P_01224	none	none	none	gene absent	gene absent	insertion_query	gene absent	gene absent	gene absent	gene absent	gene absent	gene absent	gene absent	gene absent	gene absent	gene absent	gene absent	gene absent
swrC	O31501	none	Cell Wall and Capsule	present	present	present	present	present	present	nonsyn_amb,partial_ins	present	present	present	present	present	present	present	present
pt135/Blood.P_01932	none	pt135/Blood.P_01932,pt135/Blood.P_01932,pt135/Focus.P_01932,pt135/Focus.P_01932,pt135/Focus.P_01932	none	gene absent	gene absent	gene absent	gene absent	gene absent	gene absent	gene absent	gene absent	gene absent	gene absent	gene absent	deletion_query,nonsyn_amb,partial_del	deletion_query,nonsyn_amb,partial_del	gene absent	present
trpA	Q9PIF1	none	Secondary Metabolism,Amino Acids and Derivatives	present	present	present	present	present	present	nonsyn_query_stop_gain	present	present	present	present	present	present	present	present
pt135/Blood.P_00766	none	pt135/Focus.P_00766,pt073/Blood.P_00763,pt158/Blood.P_00790,pt108/Blood.P_00698,pt045/Blood.P_00741,pt053/Blood.P_00726,pt035/Blood.P_00765,pt117/Focus.P_00760,pt152/Blood.P_01892,pt152/Focus.P_01893,pt117/Blood.P_00760,pt060/Blood.P_00790	Phages, Prophages, Transposable elements, Plasmids	present	present	present	present	present	present	present	present	present	present	present	partial_ins	partial_ins	present	present
pt053/Blood.P_00320	none	none	none	gene absent	gene absent	gene absent	gene absent	gene absent	gene absent	deletion_query	gene absent	gene absent	gene absent	gene absent	gene absent	gene absent	present	present
entA	P0A0L2	none	Phages, Prophages, Transposable elements, Plasmids	present	present	present	present	present	present	full_del	present	present	present	present	present	present	present	present
pt053/Blood.P_02236	none	pt073/Blood.P_02288,pt158/Blood.P_02382,pt108/Blood.P_02309,pt045/Blood.P_02215,pt035/Blood.P_02302,pt117/Focus.P_02301,pt152/Blood.P_00300,pt152/Focus.P_00302,pt117/Blood.P_02301,pt135/Focus.P_02357,pt060/Blood.P_02383,pt135/Blood.P_02356	none	present	present	present	present	present	present	nonsyn_query	present	present	present	present	present	present	present	present
fokIR	P14870	none	none	gene absent	gene absent	gene absent	gene absent	gene absent	gene absent	gene absent	gene absent	gene absent	gene absent	gene absent	full_del	present	gene absent	gene absent
pt053/Blood.P_01315	none	pt073/Blood.P_01358,pt158/Blood.P_01489,pt108/Blood.P_01383,pt045/Blood.P_01306,pt035/Blood.P_01376,pt117/Focus.P_01351,pt152/Blood.P_01192,pt152/Focus.P_01194,pt117/Blood.P_01351,pt135/Focus.P_01361,pt060/Blood.P_01490,pt135/Blood.P_01361	none	present	present	present	present	present	present	syn_ref	present	present	present	present	present	present	present	present
pt053/Blood.P_02561	none	pt073/Blood.P_02612,pt158/Blood.P_02730,pt045/Blood.P_02537,pt117/Focus.P_02617,pt152/Blood.P_02731,pt152/Focus.P_02732,pt117/Blood.P_02617,pt135/Focus.P_02705,pt060/Blood.P_02731,pt135/Blood.P_02704	Amino Acids and Derivatives,Membrane Transport	gene absent	present	gene absent	present	present	present	syn_query	present	present	present	present	present	present	present	present
pt053/Blood.P_02565	none	pt073/Blood.P_02616,pt158/Blood.P_02734,pt108/Blood.P_02652,pt045/Blood.P_02541,pt035/Blood.P_02627,pt117/Focus.P_02621,pt152/Blood.P_02735,pt152/Focus.P_02736,pt117/Blood.P_02621,pt135/Focus.P_02709,pt060/Blood.P_02735,pt135/Blood.P_02708	Miscellaneous	present	present	present	present	present	present	nonsyn_query	present	present	present	present	present	present	present	present
yhaI	P64592	none	DNA Metabolism	present	present	present	present	present	present	present	present	syn_query	present	present	present	present	present	present
pt053/Nares.P_01948	none	pt073/Blood.P_01938,pt158/Blood.P_00909,pt152/Blood.P_01773,pt152/Focus.P_01774,pt060/Blood.P_00910	none	gene absent	gene absent	gene absent	present	present	present	full_del	present	present	gene absent	gene absent	gene absent	gene absent	gene absent	present
pt053/Nares.P_01949	none	pt073/Blood.P_01939,pt158/Blood.P_00912,pt152/Blood.P_01770,pt152/Focus.P_01771,pt060/Blood.P_00913	none	gene absent	gene absent	gene absent	present	present	present	full_del	present	present	gene absent	gene absent	gene absent	gene absent	gene absent	gene absent
pt053/Nares.P_01946	none	pt073/Blood.P_01936,pt158/Blood.P_00914,pt108/Blood.P_01965,pt035/Blood.P_01961,pt152/Blood.P_01768,pt152/Focus.P_01769,pt060/Blood.P_00915	none	present	gene absent	present	present	present	present	full_del	present	present	gene absent	gene absent	gene absent	gene absent	present	gene absent
pt053/Nares.P_01947	none	pt073/Blood.P_01937	none	gene absent	gene absent	gene absent	gene absent	gene absent	gene absent	full_del	gene absent	present	gene absent	gene absent	gene absent	gene absent	gene absent	present
pt053/Nares.P_01944	none	pt135/Nares.P_01080,pt135/Nares.P_01080,pt158/Blood.P_01857,pt152/Blood.P_00824,pt152/Focus.P_00826,pt060/Blood.P_01858	none	gene absent	gene absent	gene absent	present	present	present	full_del	present	gene absent	gene absent	gene absent	full_del	full_del	present	present
pt053/Nares.P_01945	none	pt135/Nares.P_01079,pt135/Nares.P_01079,pt073/Blood.P_01935,pt158/Blood.P_00915,pt108/Blood.P_01964,pt045/Blood.P_01403,pt035/Blood.P_01960,pt152/Blood.P_01767,pt152/Focus.P_01768,pt060/Blood.P_00916	none	present	present	present	present	present	present	full_del	present	present	gene absent	gene absent	full_del	full_del	present	present
pt053/Nares.P_01942	none	pt108/Blood.P_00753	none	gene absent	gene absent	present	gene absent	gene absent	gene absent	full_del	gene absent	gene absent	gene absent	gene absent	gene absent	gene absent	gene absent	present
pt053/Nares.P_01943	none	pt108/Blood.P_00752,pt117/Focus.P_01862,pt117/Blood.P_01862	none	gene absent	gene absent	present	gene absent	gene absent	gene absent	full_del	gene absent	gene absent	present	present	gene absent	gene absent	gene absent	present
pt053/Nares.P_01940	none	pt108/Blood.P_00755,pt035/Blood.P_01954,pt117/Focus.P_01859,pt117/Blood.P_01859	none	present	gene absent	present	gene absent	gene absent	gene absent	full_del	gene absent	gene absent	present	present	gene absent	gene absent	gene absent	present
tpx	P99146	none	none	present	present	present	present	present	present	nonsyn_query	present	present	present	present	present	present	present	present
pstS	Q7A5Q2	none	Phosphorus Metabolism	present	present	present	present	present	present	syn_ref	present	present	present	present	present	present	present	present
pt053/Blood.P_01548	none	pt073/Blood.P_01529,pt158/Blood.P_01314,pt108/Blood.P_01555,pt045/Blood.P_01539,pt035/Blood.P_01545,pt117/Focus.P_01522,pt152/Blood.P_01368,pt152/Focus.P_01369,pt117/Blood.P_01522,pt135/Focus.P_01595,pt060/Blood.P_01315,pt135/Blood.P_01595	none	present	present	present	present	present	present	nonsyn_query	present	present	present	present	present	present	present	present
aldC	Q8L208	none	Cofactors, Vitamins, Prosthetic Groups, Pigments	present	present	present	present	present	present	present	insertion_query	present	present	present	present	present	present	present
clpL	Q2FV74	none	DNA Metabolism	present	present	present	present	present	present	nonsyn_ref	present	present	present	present	present	present	present	present
leuA	Q71Y35	none	Amino Acids and Derivatives,Cofactors, Vitamins, Prosthetic Groups, Pigments	present	present	present	present	present	present	nonsyn_query	present	present	present	present	present	present	present	present
acuI	P26646	none	none	gene absent	gene absent	gene absent	gene absent	gene absent	gene absent	full_del	gene absent	gene absent	gene absent	gene absent	gene absent	gene absent	gene absent	gene absent
hin	P03013	none	Virulence, Disease and Defense	full_del	present	gene absent	present	present	present	present	present	present	present	present	full_del	full_del	present	present
ssb	P37455	none	Iron acquisition and metabolism	present	present	present	present	present	present	present	present	present	present	present	full_del	full_del	present	present
pt035/Nares.P_02659	none	none	none	full_del	gene absent	gene absent	gene absent	gene absent	gene absent	gene absent	gene absent	gene absent	gene absent	gene absent	gene absent	gene absent	present	present
pt035/Nares.P_02655	none	none	none	full_del	gene absent	gene absent	gene absent	gene absent	gene absent	gene absent	gene absent	gene absent	gene absent	gene absent	gene absent	gene absent	gene absent	gene absent
pt035/Nares.P_02657	PF00665	pt035/Nares.P_02688,pt073/Blood.P_00650,pt158/Blood.P_02030,pt117/Focus.P_00647,pt152/Blood.P_00652,pt152/Focus.P_00654,pt117/Blood.P_00647,pt060/Blood.P_02031	none	full_del	gene absent	gene absent	present	present	present	gene absent	present	present	present	present	gene absent	gene absent	gene absent	gene absent
pt035/Nares.P_02656	none	none	none	full_del	gene absent	gene absent	gene absent	gene absent	gene absent	gene absent	gene absent	gene absent	gene absent	gene absent	gene absent	gene absent	gene absent	gene absent
pt035/Nares.P_02652	PF05147	none	none	full_del	gene absent	gene absent	gene absent	gene absent	gene absent	gene absent	gene absent	gene absent	gene absent	gene absent	gene absent	gene absent	gene absent	gene absent
pt053/Blood.P_02183	Q99RW8	pt073/Blood.P_02232,pt158/Blood.P_02329,pt108/Blood.P_02256,pt045/Blood.P_02162,pt035/Blood.P_02249,pt117/Focus.P_02245,pt152/Blood.P_00353,pt152/Focus.P_00355,pt117/Blood.P_02245,pt135/Focus.P_02304,pt060/Blood.P_02330,pt135/Blood.P_02303	Carbohydrates	present	present	present	present	present	present	nonsyn_ref	present	present	present	present	present	present	present	present
repB	P13921	none	none	gene absent	gene absent	gene absent	gene absent	gene absent	gene absent	gene absent	gene absent	gene absent	gene absent	gene absent	full_del	present	gene absent	gene absent
mprF	Q7A5R9	none	Protein Metabolism	present	present	present	present	present	present	nonsyn_query	present	present	present	present	present	present	present	present
ebh	Q2FYJ6	none	Carbohydrates	present	present	present	present	present	present	present	present	syn_amb,nonsyn_ref	present	present	present	present	present	present
pt053/Blood.P_01719	none	pt073/Blood.P_01702,pt158/Blood.P_01143,pt108/Blood.P_01726,pt045/Blood.P_01709,pt035/Blood.P_01716,pt117/Focus.P_01694,pt152/Blood.P_01539,pt152/Focus.P_01540,pt117/Blood.P_01694,pt135/Focus.P_01766,pt060/Blood.P_01144,pt135/Blood.P_01766	none	present	present	present	present	present	present	syn_query	present	present	present	present	present	present	present	present
yheS	P63389	none	Stress Response	present	present	present	present	present	present	present	present	present	present	present	syn_ref	syn_ref	present	present
pt152/Focus.P_02512	none	none	none	gene absent	gene absent	gene absent	gene absent	partial_ins	gene absent	gene absent	gene absent	gene absent	gene absent	gene absent	gene absent	gene absent	gene absent	gene absent
manP	O31645	none	Carbohydrates	present	present	present	present	present	present	nonsyn_query	present	present	present	present	present	present	present	present
mnhB1	P60678	none	none	present	present	present	present	present	present	present	present	nonsyn_query	present	present	present	present	present	present
fgs	P15925	none	Protein Metabolism	present	present	present	present	present	present	syn_query	present	present	present	present	present	present	present	present
pt053/Blood.P_02177	none	pt073/Blood.P_02225,pt158/Blood.P_02323,pt108/Blood.P_02250,pt045/Blood.P_02156,pt035/Blood.P_02243,pt117/Focus.P_02239,pt152/Blood.P_00359,pt152/Focus.P_00361,pt117/Blood.P_02239,pt135/Focus.P_02297,pt060/Blood.P_02324,pt135/Blood.P_02296	none	present	present	present	present	present	present	nonsyn_ref	present	present	present	present	present	present	present	present
pdp	Q7A4D0	none	Carbohydrates	present	present	present	present	present	present	nonsyn_ref	present	present	present	present	present	present	present	present
etb	P09332	none	none	full_del	gene absent	gene absent	gene absent	gene absent	gene absent	gene absent	gene absent	gene absent	gene absent	gene absent	gene absent	gene absent	gene absent	gene absent
sraP	Q7A362	none	Membrane Transport	present	present	present	present	present	present	nonsyn_ref	present	present	present	present	present	present	present	present
cycA	P0AAE0	none	Carbohydrates	present	present	present	present	present	present	syn_ref	present	present	present	present	present	present	present	present
yxlF	P94374	none	Protein Metabolism	full_del	present	present	present	present	present	present	present	present	present	present	present	present	present	present
pt053/Nares.P_01902	O05156	pt108/Blood.P_01923,pt035/Blood.P_01921	none	present	gene absent	present	gene absent	gene absent	gene absent	full_del	gene absent	gene absent	gene absent	gene absent	gene absent	gene absent	present	gene absent
pt053/Nares.P_01903	none	pt108/Blood.P_01924,pt035/Blood.P_01922	none	present	gene absent	present	gene absent	gene absent	gene absent	full_del	gene absent	gene absent	gene absent	gene absent	gene absent	gene absent	present	gene absent
pt053/Nares.P_01900	none	pt158/Blood.P_00952,pt152/Blood.P_01730,pt152/Focus.P_01731,pt060/Blood.P_00953	none	gene absent	gene absent	gene absent	present	present	present	full_del	present	gene absent	gene absent	gene absent	gene absent	gene absent	present	present
lytN	Q9ZNI1	none	Carbohydrates	present	present	present	present	present	present	full_del	present	present	present	present	full_del	full_del	present	present
pt053/Nares.P_01906	none	pt108/Blood.P_01927,pt035/Blood.P_01925	none	present	gene absent	present	gene absent	gene absent	gene absent	full_del	gene absent	gene absent	gene absent	gene absent	gene absent	gene absent	present	gene absent
pt053/Nares.P_01907	PF05521	pt108/Blood.P_01928,pt035/Blood.P_01926	none	present	gene absent	present	gene absent	gene absent	gene absent	full_del	gene absent	gene absent	gene absent	gene absent	gene absent	gene absent	present	gene absent
pt053/Nares.P_01904	PF02368	pt108/Blood.P_01925,pt035/Blood.P_01923	none	present	gene absent	present	gene absent	gene absent	gene absent	full_del	gene absent	gene absent	gene absent	gene absent	gene absent	gene absent	present	gene absent
pt053/Nares.P_01905	none	pt108/Blood.P_01926,pt035/Blood.P_01924	none	present	gene absent	present	gene absent	gene absent	gene absent	full_del	gene absent	gene absent	gene absent	gene absent	gene absent	gene absent	present	gene absent
pt135/Nares.P_01100	none	pt135/Nares.P_01100,pt158/Blood.P_01836,pt117/Focus.P_01846,pt152/Blood.P_00845,pt152/Focus.P_00847,pt117/Blood.P_01846,pt060/Blood.P_01837	none	gene absent	gene absent	gene absent	present	present	present	gene absent	present	gene absent	present	present	full_del	full_del	gene absent	present
pt135/Nares.P_01101	none	pt135/Nares.P_01101	none	gene absent	gene absent	gene absent	gene absent	gene absent	gene absent	gene absent	gene absent	gene absent	gene absent	gene absent	full_del	full_del	gene absent	gene absent
pt135/Nares.P_01102	PF06116	pt135/Nares.P_01102,pt158/Blood.P_01834,pt108/Blood.P_00774,pt152/Blood.P_00847,pt152/Focus.P_00849,pt060/Blood.P_01835	none	gene absent	gene absent	present	present	present	present	gene absent	present	gene absent	gene absent	gene absent	full_del	full_del	gene absent	gene absent
pt053/Nares.P_01909	none	pt108/Blood.P_01930,pt035/Blood.P_01928	none	present	gene absent	present	gene absent	gene absent	gene absent	full_del	gene absent	gene absent	gene absent	gene absent	gene absent	gene absent	present	gene absent
pt135/Nares.P_01104	none	pt135/Nares.P_01104,pt158/Blood.P_01833,pt152/Blood.P_00848,pt152/Focus.P_00850,pt060/Blood.P_01834	none	gene absent	gene absent	gene absent	present	present	present	gene absent	present	gene absent	gene absent	gene absent	full_del	full_del	gene absent	present
pt135/Nares.P_01105	none	pt135/Nares.P_01105,pt158/Blood.P_01832,pt152/Blood.P_00849,pt152/Focus.P_00851,pt060/Blood.P_01833	none	gene absent	gene absent	gene absent	present	present	present	gene absent	present	gene absent	gene absent	gene absent	full_del	full_del	gene absent	gene absent
pt135/Nares.P_01106	PF03592	pt135/Nares.P_01106,pt108/Blood.P_00776	none	gene absent	gene absent	present	gene absent	gene absent	gene absent	gene absent	gene absent	gene absent	gene absent	gene absent	full_del	full_del	gene absent	gene absent
pt135/Nares.P_01107	PF03237	pt135/Nares.P_01107,pt158/Blood.P_01830,pt108/Blood.P_00777,pt152/Blood.P_00851,pt152/Focus.P_00853,pt060/Blood.P_01831	none	gene absent	gene absent	present	present	present	present	gene absent	present	gene absent	gene absent	gene absent	full_del	full_del	gene absent	gene absent
pt053/Blood.P_02307	Q9WYC4	pt073/Blood.P_02363,pt158/Blood.P_02451,pt108/Blood.P_02378,pt045/Blood.P_02285,pt035/Blood.P_02371,pt117/Focus.P_02376,pt152/Blood.P_00231,pt152/Focus.P_00233,pt117/Blood.P_02376,pt135/Focus.P_02428,pt060/Blood.P_02452,pt135/Blood.P_02427	none	present	present	present	present	present	present	nonsyn_query	present	present	present	present	present	present	gene absent	present
pt135/Blood.P_02033	PF00872	pt135/Focus.P_02034,pt135/Focus.P_02757,pt152/Blood.P_01207,pt152/Nares.P_01798,pt152/Focus.P_00056,pt152/Nares.P_01798,pt152/Focus.P_02513,pt158/Blood.P_02511,pt060/Blood.P_02512	none	gene absent	gene absent	gene absent	full_ins,full_del	full_ins,full_del	present	gene absent	present	gene absent	gene absent	gene absent	full_ins	full_ins	gene absent	gene absent
pt135/Blood.P_02032	none	pt135/Focus.P_02033	none	gene absent	gene absent	gene absent	gene absent	gene absent	gene absent	gene absent	gene absent	gene absent	gene absent	gene absent	partial_ins	partial_ins	gene absent	gene absent
walK	Q7A8E0	none	Iron acquisition and metabolism	present	present	present	present	present	present	nonsyn_ref	present	present	present	present	present	present	present	present
ydaP	P96591	none	Carbohydrates	present	present	present	present	present	present	nonsyn_ref	present	present	present	present	present	present	present	present
polC	Q9ZHF6	none	Miscellaneous	present	present	present	present	present	present	syn_query	present	present	present	present	present	present	present	present
dut	A0QW08	none	none	present	gene absent	present	present	present	present	nonsyn_amb	present	present	present	present	gene absent	gene absent	gene absent	gene absent
femA	P0A0A5	none	Secondary Metabolism,Amino Acids and Derivatives	present	present	present	present	present	present	nonsyn_query	present	present	present	present	present	present	present	present
femB	P0A0A7	none	Cell Wall and Capsule	present	present	present	present	present	present	nonsyn_ref	present	present	present	present	present	present	present	present
bbp	Q14U76	none	Virulence, Disease and Defense	present	gene absent	present	gene absent	gene absent	gene absent	gene absent	gene absent	syn_amb,partial_del	present	present	gene absent	gene absent	gene absent	gene absent
pt135/Nares.P_01074	PF01381	pt135/Nares.P_01074,pt158/Blood.P_01863,pt108/Blood.P_00746,pt152/Blood.P_00818,pt152/Focus.P_00820,pt060/Blood.P_01864	none	gene absent	gene absent	present	present	present	present	gene absent	present	gene absent	gene absent	gene absent	full_del	full_del	gene absent	gene absent
pt135/Nares.P_01076	none	pt135/Nares.P_01076,pt158/Blood.P_01861,pt117/Focus.P_01866,pt152/Blood.P_00820,pt152/Focus.P_00822,pt117/Blood.P_01866,pt060/Blood.P_01862	none	gene absent	gene absent	gene absent	present	present	present	gene absent	present	gene absent	present	present	full_del	full_del	gene absent	present
pt135/Nares.P_01077	none	pt135/Nares.P_01077,pt158/Blood.P_01860,pt117/Focus.P_01865,pt152/Blood.P_00821,pt152/Focus.P_00823,pt117/Blood.P_01865,pt060/Blood.P_01861	none	gene absent	gene absent	gene absent	present	present	present	gene absent	present	gene absent	present	present	full_del	full_del	gene absent	present
pt135/Nares.P_01070	PF12844	pt135/Nares.P_01070,pt158/Blood.P_01867,pt152/Blood.P_00814,pt152/Focus.P_00816,pt060/Blood.P_01868	none	gene absent	gene absent	gene absent	present	present	present	gene absent	present	gene absent	gene absent	gene absent	full_del	full_del	gene absent	gene absent
pt135/Nares.P_01071	none	pt135/Nares.P_01071,pt158/Blood.P_01866,pt035/Blood.P_00264,pt152/Blood.P_00815,pt152/Focus.P_00817,pt060/Blood.P_01867	none	present	gene absent	gene absent	present	present	present	gene absent	present	gene absent	gene absent	gene absent	full_del	full_del	gene absent	gene absent
pt135/Nares.P_01072	none	pt135/Nares.P_01072,pt108/Blood.P_00744,pt117/Focus.P_01869,pt117/Blood.P_01869	none	gene absent	gene absent	present	gene absent	gene absent	gene absent	gene absent	gene absent	gene absent	present	present	full_del	full_del	gene absent	gene absent
pt135/Nares.P_01073	none	pt135/Nares.P_01073,pt108/Blood.P_00745,pt117/Focus.P_01868,pt117/Blood.P_01868	none	gene absent	gene absent	present	gene absent	gene absent	gene absent	gene absent	gene absent	gene absent	present	present	full_del	full_del	gene absent	gene absent
pt135/Nares.P_01078	none	pt135/Nares.P_01078,pt158/Blood.P_01859,pt152/Blood.P_00822,pt152/Focus.P_00824,pt060/Blood.P_01860	none	gene absent	gene absent	gene absent	present	present	present	gene absent	present	gene absent	gene absent	gene absent	full_del	full_del	gene absent	present
pt053/Nares.P_02655	none	none	none	gene absent	gene absent	gene absent	gene absent	gene absent	gene absent	full_del	gene absent	gene absent	gene absent	gene absent	gene absent	gene absent	gene absent	gene absent
pt135/Nares.P_01081	none	pt135/Nares.P_01081,pt158/Blood.P_01856,pt152/Blood.P_00825,pt152/Focus.P_00827,pt060/Blood.P_01857	none	gene absent	gene absent	gene absent	present	present	present	gene absent	present	gene absent	gene absent	gene absent	full_del	full_del	gene absent	gene absent
pt135/Nares.P_01082	none	pt135/Nares.P_01082,pt158/Blood.P_01855,pt152/Blood.P_00826,pt152/Focus.P_00828,pt060/Blood.P_01856	none	gene absent	gene absent	gene absent	present	present	present	gene absent	present	gene absent	gene absent	gene absent	full_del	full_del	gene absent	gene absent
pt135/Nares.P_01085	none	pt135/Nares.P_01085,pt158/Blood.P_01852,pt108/Blood.P_01958,pt152/Blood.P_00829,pt152/Focus.P_00831,pt060/Blood.P_01853	none	gene absent	gene absent	present	present	present	present	gene absent	present	gene absent	gene absent	gene absent	full_del	full_del	gene absent	gene absent
pt135/Nares.P_01084	PF07463	pt135/Nares.P_01084,pt158/Blood.P_01853,pt152/Blood.P_00828,pt152/Focus.P_00830,pt060/Blood.P_01854	none	gene absent	gene absent	gene absent	present	present	present	gene absent	present	gene absent	gene absent	gene absent	full_del	full_del	gene absent	gene absent
pt135/Nares.P_01087	PF09524	pt135/Nares.P_01087	none	gene absent	gene absent	gene absent	gene absent	gene absent	gene absent	gene absent	gene absent	gene absent	gene absent	gene absent	full_del	full_del	gene absent	gene absent
pt135/Nares.P_01086	PF00847	pt135/Nares.P_01086	none	gene absent	gene absent	gene absent	gene absent	gene absent	gene absent	gene absent	gene absent	gene absent	gene absent	gene absent	full_del	full_del	gene absent	gene absent
pt117/Blood.P_01979	none	MRSA_pt117_N_466_ilm_reorient_chromosome.P_01979,pt073/Blood.P_01967,pt117/Focus.P_01979	none	gene absent	gene absent	gene absent	gene absent	gene absent	gene absent	gene absent	gene absent	present	nonsyn_amb,partial_del	present	gene absent	gene absent	gene absent	gene absent
gltS	P0AER8	none	DNA Metabolism	present	present	present	present	present	present	nonsyn_query	present	present	present	present	present	present	present	present
pt035/Nares.P_02689	none	none	none	full_del	gene absent	gene absent	gene absent	gene absent	gene absent	gene absent	gene absent	gene absent	gene absent	gene absent	gene absent	gene absent	gene absent	gene absent
pt035/Nares.P_02682	none	none	none	full_del	gene absent	gene absent	gene absent	gene absent	gene absent	gene absent	gene absent	gene absent	gene absent	gene absent	gene absent	gene absent	gene absent	gene absent
pt035/Nares.P_02683	PF01446	pt053/Nares.P_02667,pt158/Blood.P_02038,pt152/Blood.P_00644,pt152/Focus.P_00646,pt060/Blood.P_02039	none	full_del	gene absent	gene absent	present	present	present	full_del	present	gene absent	gene absent	gene absent	gene absent	gene absent	present	gene absent
pt035/Nares.P_02680	PF08829	none	none	full_del	gene absent	gene absent	gene absent	gene absent	gene absent	gene absent	gene absent	gene absent	gene absent	gene absent	gene absent	gene absent	gene absent	gene absent
pt035/Nares.P_02681	PF00078	pt053/Nares.P_02659	none	full_del	gene absent	gene absent	gene absent	gene absent	gene absent	full_del	gene absent	gene absent	gene absent	gene absent	gene absent	gene absent	gene absent	gene absent
pt035/Nares.P_02686	PF03596	pt053/Nares.P_02664,pt045/Blood.P_00011	none	full_del	present	gene absent	gene absent	gene absent	gene absent	full_del	gene absent	gene absent	gene absent	gene absent	gene absent	gene absent	present	present
pt035/Nares.P_02684	none	pt053/Nares.P_02666,pt158/Blood.P_02037,pt152/Blood.P_00645,pt152/Focus.P_00647,pt060/Blood.P_02038	none	full_del	gene absent	gene absent	present	present	present	full_del	present	gene absent	gene absent	gene absent	gene absent	gene absent	present	gene absent
pt035/Nares.P_02685	none	pt053/Nares.P_02665,pt158/Blood.P_02036,pt152/Blood.P_00646,pt152/Focus.P_00648,pt060/Blood.P_02037	none	full_del	gene absent	gene absent	present	present	present	full_del	present	gene absent	gene absent	gene absent	gene absent	gene absent	present	gene absent
yidC	P65629	none	Cofactors, Vitamins, Prosthetic Groups, Pigments	present	present	present	present	present	present	nonsyn_ref	present	present	present	present	present	present	present	present
blaZ	P00807	none	Virulence, Disease and Defense	present	present	gene absent	present	present	present	gene absent	present	present	present	present	full_del	present	present	present
pt053/Blood.P_00531	Q813X6	pt108/Blood.P_00510,pt035/Blood.P_00577,pt135/Focus.P_00571,pt135/Blood.P_00571	none	present	gene absent	present	gene absent	gene absent	gene absent	nonsyn_ref	gene absent	gene absent	gene absent	gene absent	present	present	present	present
blaI	P0A042	none	Carbohydrates	present	present	gene absent	present	present	present	gene absent	present	present	present	present	full_del	present	present	present
pt073/Blood.P_00643	PF00665	pt117/Focus.P_02226,pt117/Blood.P_02226	none	gene absent	gene absent	gene absent	gene absent	gene absent	gene absent	gene absent	gene absent	full_ins	present	present	gene absent	gene absent	gene absent	gene absent
pt073/Blood.P_02359	Q5SHZ8	pt158/Blood.P_02447,pt108/Blood.P_02374,pt045/Blood.P_02281,pt053/Blood.P_02303,pt035/Blood.P_02367,pt117/Focus.P_02372,pt152/Blood.P_00235,pt152/Focus.P_00237,pt117/Blood.P_02372,pt135/Focus.P_02424,pt060/Blood.P_02448,pt135/Blood.P_02423	Cofactors, Vitamins, Prosthetic Groups, Pigments	present	present	present	present	present	present	present	present	nonsyn_query	present	present	present	present	present	present
mrpA	Q9K2S2	none	none	present	present	present	present	present	present	syn_query	present	present	present	present	present	present	present	present
pt053/Nares.P_01936	none	pt135/Nares.P_01090,pt135/Nares.P_01090,pt158/Blood.P_01847,pt108/Blood.P_01953,pt035/Blood.P_01949,pt117/Focus.P_01853,pt152/Blood.P_00834,pt152/Focus.P_00836,pt117/Blood.P_01853,pt060/Blood.P_01848	none	present	gene absent	present	present	present	present	full_del	present	gene absent	present	present	full_del	full_del	gene absent	present
mqo2	P99115	none	Carbohydrates	present	present	present	present	present	present	nonsyn_ref	present	present	present	present	present	present	present	present
ampR	P12529	none	Protein Metabolism	gene absent	present	gene absent	present	present	present	syn_query	present	present	present	present	present	present	present	present
pt053/Blood.P_02052	Q7A4A4	pt073/Blood.P_02105,pt158/Blood.P_02201,pt108/Blood.P_02131,pt045/Blood.P_02039,pt035/Blood.P_02124,pt117/Focus.P_02117,pt152/Blood.P_00481,pt152/Focus.P_00483,pt117/Blood.P_02117,pt135/Focus.P_02172,pt060/Blood.P_02202,pt135/Blood.P_02171	Cell Wall and Capsule	present	present	present	present	present	present	nonsyn_query	present	present	present	present	present	present	present	present
mutS2	P65496	none	none	present	present	present	present	present	present	nonsyn_query	present	present	present	present	present	present	present	present
ccr	Q53865	none	none	full_del	gene absent	gene absent	gene absent	gene absent	gene absent	gene absent	gene absent	gene absent	gene absent	gene absent	gene absent	gene absent	gene absent	gene absent
ycfH	P0AFQ7	none	Protein Metabolism,Miscellaneous	present	present	present	present	present	present	nonsyn_query	present	present	present	present	present	present	present	present
yydJ	Q45592	none	none	present	present	present	present	present	present	deletion_query	present	gene absent	gene absent	gene absent	present	present	present	present
pbuG	O34987	none	DNA Metabolism	present	present	present	present	present	present	nonsyn_query	present	present	present	present	present	present	present	present
pt053/Blood.P_01390	PF00176	pt045/Blood.P_01381,pt135/Focus.P_01914,pt135/Blood.P_01914	Phages, Prophages, Transposable elements, Plasmids	gene absent	present	gene absent	gene absent	gene absent	gene absent	syn_amb	gene absent	gene absent	gene absent	gene absent	present	present	present	present
pt135/Nares.P_01108	PF05133	pt135/Nares.P_01108,pt158/Blood.P_01829,pt108/Blood.P_00778,pt152/Blood.P_00852,pt152/Focus.P_00854,pt060/Blood.P_01830	none	gene absent	gene absent	present	present	present	present	gene absent	present	gene absent	gene absent	gene absent	full_del	full_del	gene absent	gene absent
pt053/Nares.P_01897	none	pt073/Blood.P_01894,pt035/Blood.P_01916	none	present	gene absent	gene absent	gene absent	gene absent	gene absent	full_del	gene absent	present	gene absent	gene absent	gene absent	gene absent	present	present
pt135/Nares.P_01109	Q838U8	pt135/Nares.P_01109,pt158/Blood.P_01828,pt108/Blood.P_00779,pt152/Blood.P_00853,pt152/Focus.P_00855,pt060/Blood.P_01829	none	gene absent	gene absent	present	present	present	present	gene absent	present	gene absent	gene absent	gene absent	full_del	full_del	gene absent	gene absent
pt053/Nares.P_01901	PF05709	pt108/Blood.P_01922,pt035/Blood.P_01920	none	present	gene absent	present	gene absent	gene absent	gene absent	full_del	gene absent	gene absent	gene absent	gene absent	gene absent	gene absent	present	gene absent
atpA	P99111	none	none	present	present	present	present	present	present	present	present	nonsyn_ref	present	present	present	present	present	present
pt053/Blood.P_00909	none	none	Cell Wall and Capsule	gene absent	gene absent	gene absent	gene absent	gene absent	gene absent	insertion_query	gene absent	gene absent	gene absent	gene absent	gene absent	gene absent	present	present
pt053/Blood.P_00905	none	pt073/Blood.P_00925,pt158/Blood.P_01965,pt108/Blood.P_00920,pt045/Blood.P_00897,pt035/Blood.P_00921,pt117/Focus.P_00919,pt152/Blood.P_00717,pt152/Focus.P_00719,pt117/Blood.P_00919,pt135/Focus.P_00946,pt060/Blood.P_01966,pt135/Blood.P_00946	none	present	present	present	present	present	present	nonsyn_ref	present	present	present	present	present	present	present	present
ywqD	P96716	none	none	present	present	present	present	present	present	deletion_query	present	present	present	present	present	present	present	present
adk	P99062	none	Protein Metabolism	present	present	present	present	present	present	syn_ref	present	present	present	present	present	present	present	present
pt135/Nares.P_01131	PF04531	pt135/Nares.P_01131,pt158/Blood.P_01805,pt152/Blood.P_00876,pt152/Focus.P_00878,pt060/Blood.P_01806	none	gene absent	gene absent	gene absent	present	present	present	gene absent	present	gene absent	gene absent	gene absent	full_del	full_del	gene absent	gene absent
pt135/Nares.P_01130	none	pt135/Nares.P_01130	none	gene absent	gene absent	gene absent	gene absent	gene absent	gene absent	gene absent	gene absent	gene absent	gene absent	gene absent	full_del	full_del	gene absent	gene absent
pt135/Nares.P_01133	none	pt135/Nares.P_01133	none	gene absent	gene absent	gene absent	gene absent	gene absent	gene absent	gene absent	gene absent	gene absent	gene absent	gene absent	full_del	full_del	gene absent	gene absent
pt135/Nares.P_01103	none	pt135/Nares.P_01103	none	gene absent	gene absent	gene absent	gene absent	gene absent	gene absent	gene absent	gene absent	gene absent	gene absent	gene absent	full_del	full_del	gene absent	gene absent
pt135/Nares.P_01134	none	pt135/Nares.P_01134	none	gene absent	gene absent	gene absent	gene absent	gene absent	gene absent	gene absent	gene absent	gene absent	gene absent	gene absent	full_del	full_del	gene absent	gene absent
nudF	P54570	none	Stress Response	present	present	present	present	present	present	nonsyn_ref	present	present	present	present	present	present	present	present
pt053/Blood.P_00351	none	pt158/Blood.P_00394,pt045/Blood.P_00362,pt152/Blood.P_02288,pt152/Focus.P_02289,pt135/Focus.P_00393,pt060/Blood.P_00394,pt135/Blood.P_00393	none	gene absent	present	gene absent	present	present	present	deletion_query	present	gene absent	gene absent	gene absent	present	present	present	present
pt053/Blood.P_00164	PF04140	pt073/Blood.P_00159,pt108/Blood.P_00161,pt045/Blood.P_00176,pt035/Blood.P_00160,pt117/Focus.P_00157,pt117/Blood.P_00157,pt135/Focus.P_00204,pt135/Blood.P_00204	none	present	present	present	gene absent	gene absent	gene absent	nonsyn_query	gene absent	present	present	present	present	present	present	present
pt053/Blood.P_00163	PF01261	pt073/Blood.P_00158,pt158/Blood.P_00191,pt108/Blood.P_00160,pt045/Blood.P_00175,pt035/Blood.P_00159,pt117/Focus.P_00156,pt152/Blood.P_02491,pt152/Focus.P_02492,pt117/Blood.P_00156,pt135/Focus.P_00203,pt060/Blood.P_00191,pt135/Blood.P_00203	Carbohydrates	present	present	present	present	present	present	nonsyn_query	present	present	present	present	present	present	present	present
pt053/Blood.P_00352	none	none	none	gene absent	gene absent	gene absent	gene absent	gene absent	gene absent	nonsyn_amb	gene absent	gene absent	gene absent	gene absent	gene absent	gene absent	present	present
rnr	P21499	none	Protein Metabolism,Phages, Prophages, Transposable elements, Plasmids,Stress Response	present	present	present	present	present	present	nonsyn_ref	present	present	present	present	present	present	present	present
pt053/Blood.P_00752	none	pt158/Blood.P_00818,pt108/Blood.P_00724,pt045/Blood.P_00769,pt035/Blood.P_00791,pt152/Blood.P_01864,pt152/Focus.P_01865,pt135/Focus.P_00793,pt060/Blood.P_00818,pt135/Blood.P_00793	none	present	present	present	present	present	present	syn_query	present	gene absent	gene absent	gene absent	present	present	present	present
yezG	C0H3X4	none	none	present	present	present	present	present	present	full_ins	present	present	present	present	present	present	present	present
bceB	O34741	none	Virulence, Disease and Defense	present	present	present	present	present	present	nonsyn_query	present	present	present	present	present	present	present	present
proP	P0C0L7	none	Carbohydrates,DNA Metabolism	present	present	present	present	present	present	nonsyn_ref	present	present	present	present	present	present	present	present
cadC	P20047	none	Virulence, Disease and Defense	full_del	present	gene absent	present	present	present	full_del	present	present	present	present	gene absent	gene absent	present	present
pt053/Blood.P_00728	none	pt073/Blood.P_00765,pt158/Blood.P_00792,pt108/Blood.P_00700,pt045/Blood.P_00744,pt035/Blood.P_00767,pt117/Focus.P_00762,pt152/Blood.P_01890,pt152/Focus.P_01891,pt117/Blood.P_00762,pt135/Focus.P_00769,pt060/Blood.P_00792,pt135/Blood.P_00769	none	present	present	present	present	present	present	nonsyn_query	present	present	present	present	present	present	present	present
yxdL	P42423	none	none	present	present	present	present	present	present	present	present	nonsyn_query	present	present	present	present	present	present
pt053/Blood.P_01412	none	pt053/Blood.P_01412	none	gene absent	gene absent	gene absent	gene absent	gene absent	gene absent	insertion_query,syn_amb	gene absent	gene absent	gene absent	gene absent	gene absent	gene absent	gene absent	gene absent
pt053/Blood.P_02093	none	pt135/Focus.P_02213,pt135/Blood.P_02212	none	gene absent	gene absent	gene absent	gene absent	gene absent	gene absent	deletion_query	gene absent	gene absent	gene absent	gene absent	present	present	present	present
icd	P99167	none	Phosphorus Metabolism	present	present	present	present	present	present	syn_ref	present	present	present	present	present	present	present	present
tmk	Q6GJI9	none	Amino Acids and Derivatives	present	present	present	present	present	present	nonsyn_query	present	present	present	present	present	present	present	present
pt135/Blood.P_01283	Q6GH41	pt135/Focus.P_01283,pt073/Blood.P_01282,pt158/Blood.P_01565,pt108/Blood.P_01307,pt045/Blood.P_01231,pt053/Blood.P_01237,pt035/Blood.P_01299,pt117/Focus.P_01276,pt152/Blood.P_01116,pt152/Focus.P_01118,pt117/Blood.P_01276,pt060/Blood.P_01566	none	present	present	present	present	present	present	present	present	present	present	present	nonsyn_ref	nonsyn_ref	present	present
sepA	Q99S98	none	none	present	present	present	present	present	present	syn_ref	present	present	present	present	present	present	present	present
pt117/Focus.P_01727	none	pt073/Blood.P_01735,pt117/Blood.P_01727	none	gene absent	gene absent	gene absent	gene absent	gene absent	gene absent	gene absent	gene absent	present	present	syn_query	gene absent	gene absent	gene absent	gene absent
gsiC	P75798	none	Membrane Transport	present	present	present	present	present	present	nonsyn_ref	present	gene absent	gene absent	gene absent	present	present	present	present
cobT	P29934	none	Nitrogen Metabolism	present	gene absent	present	present	present	present	nonsyn_ref	present	present	present	present	present	present	present	present
soj	Q72H90	none	none	full_del	gene absent	gene absent	gene absent	gene absent	gene absent	gene absent	gene absent	gene absent	gene absent	gene absent	gene absent	gene absent	gene absent	gene absent
pt053/Blood.P_01187	PF04233	pt053/Blood.P_01187	none	gene absent	gene absent	gene absent	gene absent	gene absent	gene absent	syn_query	gene absent	gene absent	gene absent	gene absent	gene absent	gene absent	present	present
pt073/Blood.P_01216	none	pt158/Blood.P_01618,pt045/Blood.P_01174,pt053/Blood.P_01182,pt117/Focus.P_01211,pt152/Blood.P_01063,pt152/Focus.P_01065,pt117/Blood.P_01211,pt135/Focus.P_01222,pt060/Blood.P_01619,pt135/Blood.P_01222	none	gene absent	present	gene absent	present	present	present	present	present	insertion_query	present	present	present	present	present	present
tnsB	P13989	none	none	gene absent	gene absent	gene absent	present	present	present	gene absent	present	present	present	present	full_del	present	gene absent	gene absent
dauA	P0AFR2	none	none	gene absent	gene absent	gene absent	gene absent	gene absent	gene absent	gene absent	gene absent	gene absent	gene absent	gene absent	full_del	present	gene absent	gene absent
pt053/Nares.P_01939	none	none	none	gene absent	gene absent	gene absent	gene absent	gene absent	gene absent	full_del	gene absent	gene absent	gene absent	gene absent	gene absent	gene absent	gene absent	gene absent
pt053/Nares.P_01937	none	pt135/Nares.P_01089,pt135/Nares.P_01089,pt108/Blood.P_00760,pt035/Blood.P_01950	none	present	gene absent	present	gene absent	gene absent	gene absent	full_del	gene absent	gene absent	gene absent	gene absent	full_del	full_del	gene absent	present
yclQ	P94421	none	Iron acquisition and metabolism	present	present	present	present	present	present	nonsyn_ref	present	present	present	present	present	present	present	present
pt053/Nares.P_01935	none	pt135/Nares.P_01091,pt135/Nares.P_01091,pt158/Blood.P_01845,pt108/Blood.P_01952,pt035/Blood.P_01948,pt152/Blood.P_00836,pt152/Focus.P_00838,pt060/Blood.P_01846	none	present	gene absent	present	present	present	present	full_del	present	gene absent	gene absent	gene absent	full_del	full_del	gene absent	gene absent
pt053/Nares.P_01934	none	pt135/Nares.P_01092,pt135/Nares.P_01092,pt108/Blood.P_00763,pt035/Blood.P_01947	none	present	gene absent	present	gene absent	gene absent	gene absent	full_del	gene absent	gene absent	gene absent	gene absent	full_del	full_del	gene absent	present
pt053/Nares.P_01933	PF07768	pt135/Nares.P_01093,pt135/Nares.P_01093	none	gene absent	gene absent	gene absent	gene absent	gene absent	gene absent	full_del	gene absent	gene absent	gene absent	gene absent	full_del	full_del	gene absent	gene absent
pt053/Nares.P_01932	PF06194	pt135/Nares.P_01094,pt135/Nares.P_01094,pt073/Blood.P_01923,pt158/Blood.P_00928,pt108/Blood.P_01949,pt045/Blood.P_01393,pt035/Blood.P_01945,pt117/Focus.P_01849,pt152/Blood.P_01754,pt152/Focus.P_01755,pt117/Blood.P_01849,pt060/Blood.P_00929	none	present	present	present	present	present	present	full_del	present	present	present	present	full_del	full_del	present	present
pt053/Nares.P_01931	none	pt045/Blood.P_01392	none	gene absent	present	gene absent	gene absent	gene absent	gene absent	full_del	gene absent	gene absent	gene absent	gene absent	gene absent	gene absent	present	gene absent
pt053/Nares.P_01930	none	none	none	gene absent	gene absent	gene absent	gene absent	gene absent	gene absent	full_del	gene absent	gene absent	gene absent	gene absent	gene absent	gene absent	present	gene absent
zosA	O31688	none	none	gene absent	gene absent	gene absent	gene absent	gene absent	gene absent	gene absent	gene absent	gene absent	gene absent	gene absent	full_del	present	gene absent	gene absent
pt152/Nares.P_01799	none	pt152/Nares.P_01799	none	gene absent	gene absent	gene absent	partial_del	partial_del	gene absent	gene absent	gene absent	gene absent	gene absent	gene absent	gene absent	gene absent	gene absent	gene absent
pezA	Q97QZ2	none	none	gene absent	gene absent	gene absent	present	present	present	gene absent	present	gene absent	gene absent	gene absent	full_del	full_del	gene absent	gene absent
pt053/Blood.P_00764	PF01381	none	Phages, Prophages, Transposable elements, Plasmids	gene absent	gene absent	gene absent	gene absent	gene absent	gene absent	insertion_query	gene absent	gene absent	gene absent	gene absent	gene absent	gene absent	gene absent	gene absent
lplJ	O07608	none	Carbohydrates,Stress Response	present	present	present	present	present	present	nonsyn_query	present	present	present	present	present	present	present	present
pt135/Nares.P_01098	none	pt135/Nares.P_01098,pt073/Blood.P_01921,pt158/Blood.P_01838,pt108/Blood.P_00769,pt053/Blood.P_01398,pt035/Blood.P_01942,pt117/Focus.P_01848,pt152/Blood.P_00843,pt152/Focus.P_00845,pt117/Blood.P_01848,pt060/Blood.P_01839	none	present	gene absent	present	present	present	present	present	present	present	present	present	full_del	full_del	gene absent	present
pt135/Nares.P_01099	PF08761	pt135/Nares.P_01099,pt158/Blood.P_00930,pt152/Blood.P_01752,pt152/Focus.P_01753,pt060/Blood.P_00931	none	gene absent	gene absent	gene absent	present	present	present	gene absent	present	gene absent	gene absent	gene absent	full_del	full_del	present	present
pt053/Nares.P_01898	none	pt035/Blood.P_01917	none	present	gene absent	gene absent	gene absent	gene absent	gene absent	full_del	gene absent	gene absent	gene absent	gene absent	gene absent	gene absent	present	present
pt053/Nares.P_01899	none	none	none	gene absent	gene absent	gene absent	gene absent	gene absent	gene absent	full_del	gene absent	gene absent	gene absent	gene absent	gene absent	gene absent	present	present
pbuE	Q797E3	none	Miscellaneous	present	present	present	present	present	present	present	present	syn_query	present	present	present	present	present	present
pt053/Nares.P_01896	PF04531	pt073/Blood.P_01892,pt158/Blood.P_00956,pt108/Blood.P_01917,pt035/Blood.P_01915,pt117/Focus.P_01819,pt152/Blood.P_01726,pt152/Focus.P_01727,pt117/Blood.P_01819,pt060/Blood.P_00957	none	present	gene absent	present	present	present	present	full_del	present	present	present	present	gene absent	gene absent	present	present
pt073/Blood.P_02184	none	pt158/Blood.P_02282,pt108/Blood.P_02209,pt045/Blood.P_02115,pt053/Blood.P_02136,pt035/Blood.P_02202,pt117/Focus.P_02197,pt152/Blood.P_00400,pt152/Focus.P_00402,pt117/Blood.P_02197,pt135/Focus.P_02256,pt060/Blood.P_02283,pt135/Blood.P_02255	none	present	present	present	present	present	present	present	present	syn_query	present	present	present	present	present	present
pt135/Nares.P_01096	PF09643	pt135/Nares.P_01096,pt158/Blood.P_01840,pt045/Blood.P_01390,pt053/Blood.P_01400,pt152/Blood.P_00841,pt152/Focus.P_00843,pt060/Blood.P_01841	none	gene absent	present	gene absent	present	present	present	present	present	gene absent	gene absent	gene absent	full_del	full_del	present	present
pt135/Nares.P_01097	none	pt135/Nares.P_01097,pt158/Blood.P_01839,pt053/Blood.P_01399,pt152/Blood.P_00842,pt152/Focus.P_00844,pt060/Blood.P_01840	none	gene absent	gene absent	gene absent	present	present	present	present	present	gene absent	gene absent	gene absent	full_del	full_del	present	gene absent
pt135/Nares.P_01095	none	pt135/Nares.P_01095,pt158/Blood.P_01841,pt152/Blood.P_00840,pt152/Focus.P_00842,pt060/Blood.P_01842	none	gene absent	gene absent	gene absent	present	present	present	gene absent	present	gene absent	gene absent	gene absent	full_del	full_del	gene absent	gene absent
rihA	P41409	none	Carbohydrates	present	present	present	present	present	present	nonsyn_query	present	present	present	present	present	present	present	present
tetA	P02980	none	none	present	present	present	present	present	present	present	present	present	syn_ref	syn_ref	present	present	present	present
srrB	Q9L523	none	none	present	present	present	present	present	present	syn_ref	present	present	present	present	present	present	present	present
pt053/Blood.P_01420	none	pt045/Blood.P_01410	none	gene absent	present	gene absent	gene absent	gene absent	gene absent	nonsyn_amb	gene absent	gene absent	gene absent	gene absent	gene absent	gene absent	gene absent	gene absent
pt135/Nares.P_00006	none	pt135/Focus.P_02742	none	gene absent	gene absent	gene absent	gene absent	gene absent	gene absent	gene absent	gene absent	gene absent	gene absent	gene absent	full_del	present	gene absent	gene absent
pt135/Nares.P_00004	none	pt073/Blood.P_01652,pt158/Blood.P_02608,pt045/Blood.P_00014,pt117/Focus.P_01644,pt152/Blood.P_02609,pt152/Focus.P_02611,pt117/Blood.P_01644,pt135/Focus.P_02740,pt060/Blood.P_02609	none	gene absent	present	gene absent	present	present	present	gene absent	present	present	present	present	full_del	present	gene absent	gene absent
ansA	Q9ZLB9	none	Nucleosides and Nucleotides	present	present	present	present	present	present	syn_query	present	present	present	present	present	present	present	present
pt053/Nares.P_01941	none	none	none	gene absent	gene absent	gene absent	gene absent	gene absent	gene absent	full_del	gene absent	gene absent	gene absent	gene absent	gene absent	gene absent	gene absent	present
glpK	Q5HGD2	none	Carbohydrates,Stress Response	present	present	present	present	present	present	nonsyn_ref,syn_ref	present	present	present	present	present	present	present	present
purR	P37551	none	Nucleosides and Nucleotides	present	present	present	present	present	present	present	present	present	present	present	present	present	nonsyn_ref	present
ytmI	O34350	none	none	present	present	present	present	present	present	present	present	present	present	present	present	present	nonsyn_ref	present
pt036/Nares.P_02681	O53899	none	none	gene absent	gene absent	gene absent	gene absent	gene absent	gene absent	gene absent	gene absent	present	present	present	gene absent	gene absent	partial_del	gene absent
pt036/Nares.P_02682	none	none	none	gene absent	present	gene absent	gene absent	gene absent	gene absent	gene absent	gene absent	present	present	present	gene absent	gene absent	full_del	gene absent
pt036/Nares.P_02683	none	none	none	gene absent	gene absent	gene absent	gene absent	gene absent	gene absent	gene absent	gene absent	gene absent	gene absent	gene absent	gene absent	gene absent	full_del	gene absent
fadA	O32177	none	none	present	present	present	present	present	present	present	present	present	present	present	present	present	present	nonsyn_query
oppC	P24139	none	Membrane Transport	present	present	present	present	present	present	present	present	present	present	present	present	present	present	nonsyn_query
Pt063/Blood.P_02410	PF00440	none	none	present	present	present	present	present	present	present	present	gene absent	gene absent	gene absent	present	present	present	nonsyn_ref

## Sheet: Legend
Table S2. Genes affected by variants within patient isolates
Column Header	Description
gene
inference
homologs
gene ontology
Variant Key	Description
syn_ref	Synonymous mutation arising in the nares
nonsyn_ref	Nonsynonymous mutation arising in the nares
full_ins	Entire gene is inserted in the Blood/Foci
syn_query	Synonymous mutation arising in the Blood/Foci
syn_amb	Synonymous mutation (unknown ancestry)
nonsyn_amb	Nonsynonymous mutation (unknown ancestry)
partial_ins	Insertion of >=5 bp in gene (blood/foci)
full_del	Entire gene has been deleted in the blood/foci
insertion_query	Insertion < 5bp in blood/foci
present	Gene present in blood/foci and nares
nonsyn_ref_stop_gain	Nonsynonymous mutation in nares, resulting in premature stop.
partial_del	Deleteion of >= in gene (blood/foci)
nonsyn_ref_stop_loss	Nonsynonymous mutation in nares, resulting in loss of stop codon.
deletion_query	Deletion < 5bp in blood/foci
nonsyn_query	Nonsynonymous mutation arising in blood/foci
gene absent	gene not present in blood/foci or nares
