# Supplementary material for: Genome Plasticity of agr-Defective Staphylococcus aureus during Clinical Infection
Source: Infect Immun. 2018 Sep 21;86(10):e00331-18. doi: 10.1128/IAI.00331-18 (PMC6204747; doi:10.1128/IAI.00331-18)
Supplement: Supplemental file 4 [file zii999092558s4.xlsx]

## Sheet: Table S3
Table S3. Structural variants (>5 nt) and plasmid losses identified in infecting vs. colonizing patient isolates
Patient	Strain	Structural variation type	Length (bp)	Position (bp)	Variant effect	Name of affected gene	ID of affected gene
35	Blood	tandem expansion	56	526397		no genes affected
35	Blood	Plasmid loss	39353	n/a	gene deleted	hypothetical protein	P_02652
					gene deleted	ccr	P_02653
					gene deleted	yxlF	P_02654
					gene deleted	hypothetical protein	P_02655
					gene deleted	hypothetical protein	P_02656
					gene deleted	hypothetical protein	P_02657
					gene deleted	hin	P_02658
					gene deleted	hypothetical protein	P_02659
					gene deleted	hypothetical protein	P_02660
					gene deleted	hypothetical protein	P_02661
					gene deleted	hypothetical protein	P_02662
					gene deleted	hypothetical protein	P_02663
					gene deleted	hypothetical protein	P_02664
					gene deleted	hypothetical protein	P_02665
					gene deleted	hypothetical protein	P_02666
					gene deleted	etb	P_02667
					gene deleted	hypothetical protein	P_02668
					gene deleted	hypothetical protein	P_02669
					gene deleted	hypothetical protein	P_02670
					gene deleted	hypothetical protein	P_02671
					gene deleted	hypothetical protein	P_02672
					gene deleted	hypothetical protein	P_02673
					gene deleted	hypothetical protein	P_02674
					gene deleted	hypothetical protein	P_02675
					gene deleted	soj	P_02676
					gene deleted	hypothetical protein	P_02677
					gene deleted	hypothetical protein	P_02678
					gene deleted	hypothetical protein	P_02679
					gene deleted	hypothetical protein	P_02680
					gene deleted	hypothetical protein	P_02681
					gene deleted	hypothetical protein	P_02682
					gene deleted	hypothetical protein	P_02683
					gene deleted	hypothetical protein	P_02684
					gene deleted	hypothetical protein	P_02685
					gene deleted	hypothetical protein	P_02686
					gene deleted	cadC	P_02687
					gene deleted	hypothetical protein	P_02688
					gene deleted	hypothetical protein	P_02689
					gene deleted	ltnA2	P_02690
					gene deleted	hypothetical protein	P_02691
36	Blood	Tandem expansion	1548	14,110 (plasmid 1)	gene altered	hypothetical protein	P_02681
					gene deleted	hypothetical protein	P_02682
					gene deleted	hypothetical protein	P_02683
53	Blood	insertion (duplicated ends)	4156	290110	gene altered by insertion	hypothetical protein	P_00241
					gene inserted	hypothetical protein	P_00242
					gene inserted	hypothetical protein	P_00243
					gene inserted	yezG	P_00244
					gene inserted	yezG	P_00245
					gene inserted	hypothetical protein	P_00246
					gene inserted	yezG	P_00247
					gene inserted	yezG	P_00248
53	Blood	insertion (duplicated ends)	120	568437	gene altered by insertion	sdrD	P_00497
53	Blood	tandem contraction	90	572408	contraction in gene	sdrE	P_00498
53	Blood	deletion (duplicated ends)	21	593642		no genes affected
53	Blood	tandem contraction	69	685612		no genes affected
53	Blood	tandem expansion	57	738851		no genes affected
53	Blood	tandem contraction	56	893446		no genes affected
53	Blood	deletion (duplicated ends)	1674	1281503	gene partially deleted	hypothetical protein	P_01178
					gene deleted	hypothetical protein	P_01179
					gene deleted	hypothetical protein	P_01180
					gene deleted	hypothetical protein	P_01181
					gene deleted	hypothetical protein	P_01182
53	Blood	tandem expansion	59	1977739		no genes affected
53	Blood	deletion (duplicated ends)	43046	2021898	gene partially deleted	hlb	P_01892
					gene partially deleted	hlb	P_01959
					gene deleted	scn	P_01893
					gene deleted	sak	P_01894
					gene deleted	lytN	P_01895
					gene deleted	hypothetical protein	P_01896
					gene deleted	hypothetical protein	P_01897
					gene deleted	hypothetical protein	P_01898
					gene deleted	hypothetical protein	P_01899
					gene deleted	hypothetical protein	P_01900
					gene deleted	hypothetical protein	P_01901
					gene deleted	hypothetical protein	P_01902
					gene deleted	hypothetical protein	P_01903
					gene deleted	hypothetical protein	P_01904
					gene deleted	hypothetical protein	P_01905
					gene deleted	hypothetical protein	P_01906
					gene deleted	hypothetical protein	P_01907
					gene deleted	hypothetical protein	P_01908
					gene deleted	hypothetical protein	P_01909
					gene deleted	hypothetical protein	P_01910
					gene deleted	hypothetical protein	P_01911
					gene deleted	hypothetical protein	P_01912
					gene deleted	hypothetical protein	P_01913
					gene deleted	hypothetical protein	P_01914
					gene deleted	hypothetical protein	P_01915
					gene deleted	hypothetical protein	P_01916
					gene deleted	hypothetical protein	P_01917
					gene deleted	hypothetical protein	P_01918
					gene deleted	hypothetical protein	P_01919
					gene deleted	hypothetical protein	P_01920
					gene deleted	hypothetical protein	P_01921
					gene deleted	hypothetical protein	P_01922
					gene deleted	hypothetical protein	P_01923
					gene deleted	hypothetical protein	P_01924
					gene deleted	hypothetical protein	P_01925
					gene deleted	hypothetical protein	P_01926
					gene deleted	hypothetical protein	P_01927
					gene deleted	hypothetical protein	P_01928
					gene deleted	hypothetical protein	P_01929
					gene deleted	hypothetical protein	P_01930
					gene deleted	hypothetical protein	P_01931
					gene deleted	hypothetical protein	P_01932
					gene deleted	hypothetical protein	P_01933
					gene deleted	hypothetical protein	P_01934
					gene deleted	hypothetical protein	P_01935
					gene deleted	hypothetical protein	P_01936
					gene deleted	hypothetical protein	P_01937
					gene deleted	dnaC	P_01938
					gene deleted	hypothetical protein	P_01939
					gene deleted	hypothetical protein	P_01940
					gene deleted	hypothetical protein	P_01941
					gene deleted	hypothetical protein	P_01942
					gene deleted	hypothetical protein	P_01943
					gene deleted	hypothetical protein	P_01944
					gene deleted	hypothetical protein	P_01945
					gene deleted	hypothetical protein	P_01946
					gene deleted	hypothetical protein	P_01947
					gene deleted	hypothetical protein	P_01948
					gene deleted	hypothetical protein	P_01949
					gene deleted	hypothetical protein	P_01950
					gene deleted	hypothetical protein	P_01951
					gene deleted	hypothetical protein	P_01952
					gene deleted	hypothetical protein	P_01953
					gene deleted	hypothetical protein	P_01954
					gene deleted	hypothetical protein	P_01955
					gene deleted	hypothetical protein	P_01956
					gene deleted	hypothetical protein	P_01957
					gene deleted	xerC	P_01958
53	Blood	tandem contraction	100	2104787		no genes affected
53	Blood	tandem expansion	6	2277398	expansion in gene	swrC	P_02141
53	Blood	insertion (duplicated ends)	1152	2518484		no genes affected
53	Blood	Variable region	164 and 26	2669795	gene altered	clfB	P_02507
53	Blood	Plasmid loss	23160	n/a	gene deleted	entA	P_02653
					gene deleted	entG	P_02654
					gene deleted	hypothetical protein	P_02655
					gene deleted	acuI	P_02656
					gene deleted	ohrR	P_02657
					gene deleted	bin3	P_02658
					gene deleted	hypothetical protein	P_02659
					gene deleted	hypothetical protein	P_02660
					gene deleted	hypothetical protein	P_02661
					gene deleted	hypothetical protein	P_02662
					gene deleted	cadC	P_02663
					gene deleted	hypothetical protein	P_02664
					gene deleted	hypothetical protein	P_02665
					gene deleted	hypothetical protein	P_02666
					gene deleted	hypothetical protein	P_02667
					gene deleted	hypothetical protein	P_02668
					gene deleted	racA	P_02669
					gene deleted	hypothetical protein	P_02670
					gene deleted	hypothetical protein	P_02671
					gene deleted	hypothetical protein	P_02672
					gene deleted	hypothetical protein	P_02673
					gene deleted	hypothetical protein	P_02674
					gene deleted	entD	P_02675
73	Blood	tandem contraction	90	573042	contraction in gene	bbp	P_00503
73	Blood	tandem expansion	23	699265	expansion in gene	hypothetical protein	P_00635
73	Blood	insertion (duplicated ends)	1074	704906	gene inserted	hypothetical protein	P_00643
73	Blood	Insertion	60	2409499		no genes affected
117	Blood	deletion (duplicated ends)	27	1411943	gene partially deleted	pepF1	P_01297
117	Blood	deletion (duplicated ends)	30	2099170	gene partially deleted	hypothetical protein	P_01979
135	Blood	insertion (duplicated ends)	462	844066	gene altered by insertion	hypothetical protein	P_00766
135	Blood	deletion (duplicated ends)	462	845852	gene partially deleted	hypothetical protein	P_00791
135	Blood	deletion (duplicated ends)	43757	1115431	gene deleted	hin	P_01066
					gene deleted	hypothetical protein	P_01067
					gene deleted	hypothetical protein	P_01068
					gene deleted	pezA	P_01069
					gene deleted	hypothetical protein	P_01070
					gene deleted	hypothetical protein	P_01071
					gene deleted	hypothetical protein	P_01072
					gene deleted	hypothetical protein	P_01073
					gene deleted	hypothetical protein	P_01074
					gene deleted	hypothetical protein	P_01075
					gene deleted	hypothetical protein	P_01076
					gene deleted	hypothetical protein	P_01077
					gene deleted	hypothetical protein	P_01078
					gene deleted	hypothetical protein	P_01079
					gene deleted	hypothetical protein	P_01080
					gene deleted	hypothetical protein	P_01081
					gene deleted	hypothetical protein	P_01082
					gene deleted	ssb	P_01083
					gene deleted	hypothetical protein	P_01084
					gene deleted	hypothetical protein	P_01085
					gene deleted	hypothetical protein	P_01086
					gene deleted	hypothetical protein	P_01087
					gene deleted	dnaC	P_01088
					gene deleted	hypothetical protein	P_01089
					gene deleted	hypothetical protein	P_01090
					gene deleted	hypothetical protein	P_01091
					gene deleted	hypothetical protein	P_01092
					gene deleted	hypothetical protein	P_01093
					gene deleted	hypothetical protein	P_01094
					gene deleted	hypothetical protein	P_01095
					gene deleted	hypothetical protein	P_01096
					gene deleted	hypothetical protein	P_01097
					gene deleted	hypothetical protein	P_01098
					gene deleted	hypothetical protein	P_01099
					gene deleted	hypothetical protein	P_01100
					gene deleted	hypothetical protein	P_01101
					gene deleted	hypothetical protein	P_01102
					gene deleted	hypothetical protein	P_01103
					gene deleted	hypothetical protein	P_01104
					gene deleted	hypothetical protein	P_01105
					gene deleted	hypothetical protein	P_01106
					gene deleted	hypothetical protein	P_01107
					gene deleted	hypothetical protein	P_01108
					gene deleted	hypothetical protein	P_01109
					gene deleted	hypothetical protein	P_01110
					gene deleted	hypothetical protein	P_01111
					gene deleted	hypothetical protein	P_01112
					gene deleted	hypothetical protein	P_01113
					gene deleted	hypothetical protein	P_01114
					gene deleted	hypothetical protein	P_01115
					gene deleted	hypothetical protein	P_01116
					gene deleted	hypothetical protein	P_01117
					gene deleted	hypothetical protein	P_01118
					gene deleted	hypothetical protein	P_01119
					gene deleted	hypothetical protein	P_01120
					gene deleted	hypothetical protein	P_01121
					gene deleted	hypothetical protein	P_01122
					gene deleted	hypothetical protein	P_01123
					gene deleted	hypothetical protein	P_01124
					gene deleted	hypothetical protein	P_01125
					gene deleted	hypothetical protein	P_01126
					gene deleted	hypothetical protein	P_01127
					gene deleted	atl	P_01128
					gene deleted	hypothetical protein	P_01129
					gene deleted	hypothetical protein	P_01130
					gene deleted	hypothetical protein	P_01131
					gene deleted	lytN	P_01132
					gene deleted	hypothetical protein	P_01133
					gene deleted	hypothetical protein	P_01134
135	Blood	insertion (duplicated ends)	20	1321752		no genes affected
135	Blood	deletion (duplicated ends)	126	1917026	gene partially deleted	hypothetical protein	P_01873
135	Blood	tandem contraction	22	2041914	contraction in gene	hypothetical protein	P_01932
135	Blood	insertion (duplicated ends)	1332	2137573	gene altered by insertion	hypothetical protein	P_02032
					gene inserted	hypothetical protein	P_02033
135	Blood	Plasmid loss	26240	n/a	gene deleted	blaI	P_00001
					gene deleted	hin	P_00002
					gene deleted	tnsB	P_00003
					gene deleted	hypothetical protein	P_00004
					gene deleted	bin3	P_00005
					gene deleted	hypothetical protein	P_00006
					gene deleted	hin	P_00007
					gene deleted	dauA	P_00008
					gene deleted	nhaX	P_00009
					gene deleted	hypothetical protein	P_00010
					gene deleted	hypothetical protein	P_00011
					gene deleted	zosA	P_00012
					gene deleted	hypothetical protein	P_00013
					gene deleted	fokIR	P_00014
					gene deleted	hypothetical protein	P_00015
					gene deleted	hypothetical protein	P_00016
					gene deleted	hypothetical protein	P_00017
					gene deleted	hypothetical protein	P_00018
					gene deleted	norG	P_00019
					gene deleted	qacC	P_00020
					gene deleted	repB	P_00021
					gene deleted	hypothetical protein	P_00022
					gene deleted	blaZ	P_00023
135	Focus	insertion (duplicated ends)	462	844070	gene altered by insertion	hypothetical protein	P_00766
135	Focus	deletion (duplicated ends)	462	845856	gene partially deleted	hypothetical protein	P_00791
135	Focus	deletion (duplicated ends)	43757	1115435	gene deleted	hin	P_01066
					gene deleted	hypothetical protein	P_01067
					gene deleted	hypothetical protein	P_01068
					gene deleted	pezA	P_01069
					gene deleted	hypothetical protein	P_01070
					gene deleted	hypothetical protein	P_01071
					gene deleted	hypothetical protein	P_01072
					gene deleted	hypothetical protein	P_01073
					gene deleted	hypothetical protein	P_01074
					gene deleted	hypothetical protein	P_01075
					gene deleted	hypothetical protein	P_01076
					gene deleted	hypothetical protein	P_01077
					gene deleted	hypothetical protein	P_01078
					gene deleted	hypothetical protein	P_01079
					gene deleted	hypothetical protein	P_01080
					gene deleted	hypothetical protein	P_01081
					gene deleted	hypothetical protein	P_01082
					gene deleted	ssb	P_01083
					gene deleted	hypothetical protein	P_01084
					gene deleted	hypothetical protein	P_01085
					gene deleted	hypothetical protein	P_01086
					gene deleted	hypothetical protein	P_01087
					gene deleted	dnaC	P_01088
					gene deleted	hypothetical protein	P_01089
					gene deleted	hypothetical protein	P_01090
					gene deleted	hypothetical protein	P_01091
					gene deleted	hypothetical protein	P_01092
					gene deleted	hypothetical protein	P_01093
					gene deleted	hypothetical protein	P_01094
					gene deleted	hypothetical protein	P_01095
					gene deleted	hypothetical protein	P_01096
					gene deleted	hypothetical protein	P_01097
					gene deleted	hypothetical protein	P_01098
					gene deleted	hypothetical protein	P_01099
					gene deleted	hypothetical protein	P_01100
					gene deleted	hypothetical protein	P_01101
					gene deleted	hypothetical protein	P_01102
					gene deleted	hypothetical protein	P_01103
					gene deleted	hypothetical protein	P_01104
					gene deleted	hypothetical protein	P_01105
					gene deleted	hypothetical protein	P_01106
					gene deleted	hypothetical protein	P_01107
					gene deleted	hypothetical protein	P_01108
					gene deleted	hypothetical protein	P_01109
					gene deleted	hypothetical protein	P_01110
					gene deleted	hypothetical protein	P_01111
					gene deleted	hypothetical protein	P_01112
					gene deleted	hypothetical protein	P_01113
					gene deleted	hypothetical protein	P_01114
					gene deleted	hypothetical protein	P_01115
					gene deleted	hypothetical protein	P_01116
					gene deleted	hypothetical protein	P_01117
					gene deleted	hypothetical protein	P_01118
					gene deleted	hypothetical protein	P_01119
					gene deleted	hypothetical protein	P_01120
					gene deleted	hypothetical protein	P_01121
					gene deleted	hypothetical protein	P_01122
					gene deleted	hypothetical protein	P_01123
					gene deleted	hypothetical protein	P_01124
					gene deleted	hypothetical protein	P_01125
					gene deleted	hypothetical protein	P_01126
					gene deleted	hypothetical protein	P_01127
					gene deleted	atl	P_01128
					gene deleted	hypothetical protein	P_01129
					gene deleted	hypothetical protein	P_01130
					gene deleted	hypothetical protein	P_01131
					gene deleted	lytN	P_01132
					gene deleted	hypothetical protein	P_01133
					gene deleted	hypothetical protein	P_01134
135	Focus	insertion (duplicated ends)	20	1321756		no genes affected
135	Focus	deletion (duplicated ends)	126	1917030	gene partially deleted	hypothetical protein	P_01873
135	Focus	tandem contraction	22	2041920	contraction in gene	hypothetical protein	P_01932
135	Focus	insertion (duplicated ends)	1332	2137579	gene altered by insertion	hypothetical protein	P_02033
					gene inserted	hypothetical protein	P_02034
135	Focus	insertion (duplicated ends)	1332	16654	gene inserted	hypothetical protein	P_00021
152	Blood	insertion (duplicated ends)	1332	1302919	gene inserted	hypothetical protein	P_01207
152	Blood	deletion (duplicated ends)	1332	1879864	gene partially deleted	hypothetical protein	P_01799
					gene deleted	hypothetical protein	P_01798
152	Focus	insertion (duplicated ends)	1332	68796	gene altered by insertion	hypothetical protein	P_00055
					gene inserted	hypothetical protein	P_00056
152	Focus	deletion (duplicated ends)	1332	1879864	gene partially deleted	hypothetical protein	P_01799
					gene deleted	hypothetical protein	P_01798
152	Focus	Variable region	1330578	2639237	gene altered	hypothetical protein	P_02512
					inserted	hypothetical protein	P_02513
152	Focus	deletion (duplicated ends)	581	2776409	gene partially deleted	mpr	P_02641
158	Blood	Inversion	6939	2749770	gene inverted	hypothetical protein	P_02613
					gene inverted	hypothetical protein	P_02614
					gene inverted	hypothetical protein	P_02615
					gene inverted	aphA	P_02616
					gene inverted	hypothetical protein	P_02617
					gene inverted	aadK	P_02618
					gene inverted	ycgJ	P_02619
					gene inverted	hypothetical protein	P_02620
					gene inverted	hypothetical protein	P_02621
